# Supplementary material for: Circadian and environmental signal integration in a natural population of Arabidopsis
Source: Proc Natl Acad Sci U S A. 2024 Aug 22;121(35):e2402697121. doi: 10.1073/pnas.2402697121 (PMC11363283; doi:10.1073/pnas.2402697121)
Supplement: Supplementary file 2 — Dataset S01 (XLSX) [file pnas.2402697121.sd01.xlsx]

## Sheet: Description
This spreadsheet contains the source data for Cano-Ramirez and Nishio et al.

## Sheet: March transcripts
Time	CCA1	SIG5	BLRP	Condition
8	0.578344	0.476319	0.291183	Sun
8	0.939523	2.17347	1.16473	Sun
8	1.46409	2.58471	1.16473	Sun
8	0.876606	0.965936	1.03526	Sun
8	1.72907	1.48452	1.19748	Sun
8	1.38511	3.70635	2.02792	Sun
10	0.732043	1.43396	0.907519	Sun
10	0.570382	0.463294	0.496546	Sun
10	1.27456	1.29235	1.09429	Sun
10	0.757858	0.590496	0.63728	Sun
10	1.60214	2.94854	3.91768	Sun
10	0.757858	1.86607	1.17283	Sun
12	0.444421	0.532185	0.360982	Sun
12	0.779165	1.68179	1.32869	Sun
12	0.852635	0.641713	0.619854	Sun
12	0.687771	0.20166	0.386891	Sun
12	2.12874	1.90528	3.31728	Sun
12	0.460094	0.673617	0.602904	Sun
14	0.952638	0.444421	0.450625	Sun
14	1.16473	1.6245	1.19748	Sun
14	1.33793	0.835088	0.562529	Sun
14	0.959264	0.547147	0.965936	Sun
14	1	0.517632	0.952638	Sun
14	1.04247	1.08673	1.11729	Sun
16	0.986233	0.309927	0.316439	Sun
16	1.39474	0.959264	1.00696	Sun
16	2.37841	1.17283	0.784584	Sun
16	1.30134	0.554785	0.817902	Sun
16	1.94531	0.882703	0.913831	Sun
16	1.22264	0.514057	0.895025	Sun
18	2.34567	0.562529	0.712025	Sun
18	2.60268	1.14076	1.28343	Sun
18	2.82843	0.80107	0.570382	Sun
18	3.605	1.37554	0.939523	Sun
18	3.34035	0.411796	0.913831	Sun
18	3.53081	0.594604	0.895025	Sun
20	1.93187	0.210224	0.149685	Sun
20	1.91853	0.373712	0.63728	Sun
20	4.69134	0.952638	0.895025	Sun
20	3.50642	1.03526	0.965936	Sun
20	4.89056	2.07053	3.53081	Sun
20	2.09943	0.353553	0.496546	Sun
22	3.94493	1.13288	1.32869	Sun
22	3.4822	0.920188	0.90125	Sun
22	2.67586	0.535887	0.417544	Sun
22	5.42642	0.417544	0.615572	Sun
22	3.89062	0.384219	0.668964	Sun
24	3.41054	0.353553	0.171943	Sun
24	2.78949	0.521233	0.673617	Sun
24	3.68075	0.316439	0.316439	Sun
24	4.43828	1.41421	0.80107	Sun
24	5.38893	0.737135	1.98618	Sun
24	3.91768	0.444421	0.795536	Sun
26	3.73213	0.784584	0.510506	Sun
26	3.36359	0.678302	0.895025	Sun
26	7.6211	0.558644	0.397768	Sun
26	4.89056	0.180491	0.371131	Sun
26	5.77572	0.426317	1.18099	Sun
28	7.06162	0.460094	0.628507	Sun
28	1.7411	0.607097	0.795536	Sun
28	2.25012	0.178006	0.100134	Sun
28	3.5801	0.959264	1.97247	Sun
28	3.81055	0.737135	1.6358	Sun
28	2.18859	0.496546	0.607097	Sun
30	1.26576	1.28343	0.779165	Sun
30	0.697372	0.852635	0.655197	Sun
30	3.73213	1.71713	1.27456	Sun
30	1.54756	1.24833	1.7411	Sun
30	4.89056	3.65533	4.92458	Sun
30	0.97942	1.33793	0.63728	Sun
32	0.823591	0.566442	0.486327	Sun
32	0.773782	2.8481	2.60268	Sun
32	1.90528	1.00696	1.03526	Sun
32	0.463294	0.291183	0.389582	Sun
32	0.554785	0.582367	0.790041	Sun
8	2.52525	1.71713	0.636334	Shade
8	1.82314	1.11729	0.39994	Shade
8	2.82143	4.02782	1.55602	Shade
8	1.45038	1.18099	0.431627	Shade
8	2.52525	1.41421	0.715913	Shade
8	2.00893	1.12506	0.851369	Shade
10	0.892812	0.852635	0.569535	Shade
10	1.09918	2.8481	0.70118	Shade
10	0.644579	1.23971	0.70118	Shade
10	0.976999	1.19748	1.05545	Shade
10	1.12228	1.54756	0.918822	Shade
10	1.20283	0.125869	0.113272	Shade
12	0.950283	1.67018	1.02659	Shade
12	0.495319	7.56846	0.456238	Shade
12	1.25391	2.9897	1.56684	Shade
12	1.29812	1.15669	0.977967	Shade
12	0.97025	1.23971	0.715913	Shade
14	1.3913	3.78423	1.51347	Shade
14	1.15383	1.08673	0.778008	Shade
14	1.25391	1.49485	1.20402	Shade
14	1.74888	1.52626	0.944653	Shade
14	0.725189	0.216134	0.254874	Shade
14	2.02291	2.36199	1.57774	Shade
16	1.20283	1.77769	0.751506	Shade
16	0.868398	0.273573	0.246192	Shade
16	1.06912	0.463294	0.577486	Shade
16	4.01786	1.59107	1.77505	Shade
16	2.32371	1.13288	0.931648	Shade
16	0.609809	0.332171	0.254874	Shade
18	4.04581	2.28153	1.04816	Shade
18	3.33209	1.91853	0.756733	Shade
18	3.00305	0.752623	0.828089	Shade
18	2.90076	0.351111	0.414044	Shade
18	4.04581	1.23114	0.70118	Shade
18	1.55448	0.25349	0.416924	Shade
20	5.80151	3.11666	1.12339	Shade
20	2.84106	1.01396	0.29481	Shade
20	4.98098	1.18099	0.944653	Shade
20	9.89314	1.31039	1.98324	Shade
20	5.1925	1	0.706057	Shade
20	5.56518	1.18921	1.1957	Shade
22	4.01786	0.615572	0.542561	Shade
22	4.07395	0.795536	0.307329	Shade
22	3.57125	0.411796	0.78342	Shade
22	7.29258	0.539614	0.851369	Shade
22	3.13058	0.0633725	0.110174	Shade
24	3.06615	0.466516	0.425685	Shade
24	5.413	0.864537	0.531395	Shade
24	5.1925	0.726986	0.778008	Shade
24	8.49391	0.168404	0.114059	Shade
24	2.82143	0.334482	0.459411	Shade
26	3.82757	0.234881	0.265698	Shade
26	5.12101	0.795536	0.280847	Shade
26	11.9292	1.26576	1.3735	Shade
26	7.4976	0.668964	0.627574	Shade
26	9.68954	0.959264	0.912475	Shade
26	8.9162	0.438303	0.851369	Shade
28	8.20457	1.7411	1.07018	Shade
28	4.13082	1.31951	0.0697268	Shade
28	2.61431	0.112656	0.187877	Shade
28	9.16687	0.420448	0.414044	Shade
28	6.52704	0.320856	0.360447	Shade
28	10.242	0.812252	0.899913	Shade
30	4.13082	1.08673	0.931648	Shade
30	5.80151	0.876606	0.35059	Shade
30	5.48856	1.91853	0.893697	Shade
30	3.57125	0.29937	0.202762	Shade
30	5.01562	0.517632	0.465824	Shade
30	6.0061	5.31474	1.88931	Shade
32	1.70105	3.97237	1.35459	Shade
32	2.15312	1.24833	1.15497	Shade
32	2.50781	1.25701	1.34523	Shade

## Sheet: September transcripts
Time	CCA1	SIG5	BLRP	Condition
8	0.15283	0.225313	1.89212	Sun
8	0.161544	0.186856	2.04202	Sun
10	0.190782	0.234881	2.04202	Sun
10	0.194791	0.219151	2.05623	Sun
12	0.137738	0.105843	1.50525	Sun
12	0.161544	0.251739	1.48452	Sun
14	0.0321286	0.0257372	0.514057	Sun
14	1.11729	0.479632	3.53081	Sun
14	0.160428	0.0511189	1.23971	Sun
14	0.128514	0.060371	0.550953	Sun
16	0.153893	0.0457527	1.01396	Sun
16	0.135842	0.0423939	1.04247	Sun
18	0.50698	0.183011	0.615572	Sun
18	0.5	0.0559391	0.217638	Sun
20	5.65685	0.368567	0.790041	Sun
20	3.65533	0.320856	0.524858	Sun
22	15.7797	0	3.29436	Sun
22	7.56846	0.76313	0.664343	Sun
22	10.8528	0.514057	1.01396	Sun
22	12.2101	0.687771	0.933033	Sun
22	11.0043	0.482968	0.558644	Sun
22	10.6295	0.45376	0.476319	Sun
24	14.5203	0	1.82766	Sun
24	8.33973	0.558644	0.806642	Sun
24	19.5622	0.882703	0.590496	Sun
24	13.5479	0.707107	0.959264	Sun
24	16.1113	0.692555	1.39474	Sun
26	10.3388	1.56917	1.39474	Sun
26	16.1113	3.03143	4.31691	Sun
26	11.0043	1.18099	0.381565	Sun
26	12.4666	1.36604	1.06437	Sun
26	11.0809	0.650671	0.411796	Sun
28	14.6213	0	5.50217	Sun
28	4.31691	2.46229	2.32947	Sun
28	5.38893	0.726986	1.42405	Sun
28	7.11074	0.858565	0.757858	Sun
28	6.36429	1.38511	1.18921	Sun
30	3.43426	1.86607	2.9897	Sun
30	1.08673	0.320856	0.697372	Sun
30	4.75683	1.14076	1.7411	Sun
30	1.84038	1.11729	1.03526	Sun
30	2.78949	0.554785	0.90125	Sun
32	2.63902	1.04247	2.49666	Sun
32	0.312083	0.161544	1.61328	Sun
32	0.142595	0.133972	1.98618	Sun
32	0.721965	0.234881	2.2974	Sun
32	1.42405	0.0683934	0.946058	Sun
32	0.258816	0.0679209	1.18099	Sun
8	0.312083	0.178006	1.61328	Shade
8	0.0669858	0.307786	0.323088	Shade
8	0.0853775	0.0293601	0.31864	Shade
8	0.281265	0.0859714	1.52626	Shade
8	0.363493	0.132127	2.2974	Shade
8	0.784584	0.222211	2.04202	Shade
10	0.15283	0.20733	1.95884	Shade
10	0.972655	0.34151	1.36604	Shade
10	0.0188407	0.0137922	0.194791	Shade
10	0.106579	0.116629	0.959264	Shade
10	0.15822	0.30566	7.83536	Shade
10	0.570382	0.607097	4.28709	Shade
12	0.133972	0.125	1.41421	Shade
12	0.147624	0.0579118	0.784584	Shade
12	0.00955188	0.00670754	0.102238	Shade
12	0.0847878	0.0409498	1.04247	Shade
12	0.075363	0.02836	1.00696	Shade
12	0.473029	0.325335	2.21914	Shade
14	0.0865693	0.0435857	0.913831	Shade
14	0.0246888	0.046714	0.336808	Shade
14	0.00196671	0.00571908	0.0504151	Shade
14	0.0270168	0.0435857	0.752623	Shade
14	0.126745	0.0620683	1.90528	Shade
14	0.30566	0.184284	2.25012	Shade
16	0.0142786	0.0275845	0.205898	Shade
16	0.0595399	0.076415	1.01396	Shade
16	0.00385247	0.0102374	0.0454366	Shade
16	0.0371627	0.0321286	0.417544	Shade
16	0.194791	0.120742	1.95884	Shade
16	0.275476	0.0921418	1.38511	Shade
18	0.320856	0.0953912	0.5	Shade
18	0.965936	0.168404	0.90125	Shade
18	0.149685	0.0441942	0.135842	Shade
18	0.566442	0.0883883	0.417544	Shade
18	1.00696	0.20733	2.49666	Shade
18	2.04202	0.198884	0.972655	Shade
20	8.39773	0.438303	0.806642	Shade
20	10.4831	0.726986	1.03526	Shade
20	1.60214	0.072293	0.0824692	Shade
20	2.39496	0.277392	0.325335	Shade
20	4.95883	0.450625	2.23457	Shade
20	8.69388	0.316439	1.14076	Shade
22	17.7531	0.429283	0.920188	Shade
22	9.00047	0.323088	0.257028	Shade
22	3.24901	0.219151	0.0934281	Shade
22	12.996	0.45376	0.251739	Shade
22	19.1597	1.12506	3.55537	Shade
22	41.9326	0.90125	1.23971	Shade
24	15.5625	0.747425	1.17283	Shade
24	13.5479	0.316439	0.178006	Shade
24	14.723	0.655197	0.737135	Shade
24	9.78112	0.450625	0.543367	Shade
24	12.3805	0.366021	0.356013	Shade
24	37.2715	0.817902	1.94531	Shade
26	17.7531	1.47427	1.69349	Shade
26	19.4271	0.63728	0.907519	Shade
26	16.4498	1.3566	1.18099	Shade
26	12.4666	0.888843	0.432269	Shade
26	13.5479	1.36604	2.46229	Shade
26	32.8996	1	1.08673	Shade
28	18.8959	1.37554	1.23971	Shade
28	11.3924	2.36199	2.15846	Shade
28	7.88986	1.86607	1.10957	Shade
28	10.3388	2.31338	1.71713	Shade
28	9.44794	1.27456	1.28343	Shade
28	13.8326	1.58008	3.22657	Shade
30	0.926588	0.496546	1.42405	Shade
30	1.89212	0.972655	2.37841	Shade
30	3.22657	1.6358	2.04202	Shade
30	1.79005	1.20581	1.7411	Shade
30	2.92817	1.14076	2.92817	Shade
32	3.605	2.26577	9.25351	Shade
32	0.173139	3.05252	1.17283	Shade
32	0.386891	1.13288	2.20381	Shade
32	1.08673	3.20428	8.28212	Shade
32	0.726986	0.426317	0.858565	Shade

## Sheet: March environment
Time	Irradiance	PAR	Red	Far Red	R:FR	Blue	UVB	Temperature	Condition
8	286.904	166.836	4.09642	4.71498	0.868809	33.3131	1.07266	11	Sun
8.05	255.172	166.581	4.05154	3.34688	1.21054	33.8528	1.08749	10.5	Sun
8.1	329.788	187.098	4.91134	5.78119	0.849539	35.5624	1.14707	10	Sun
8.15	294.445	167.556	4.07616	5.00354	0.814656	33.7084	1.02551	9.5	Sun
8.2	324.299	184.407	4.83565	5.77137	0.837869	34.892	1.05483	9	Sun
8.25	280.14	160.092	3.85468	4.69584	0.820872	32.3883	0.984991	9	Sun
8.3	278.42	160.448	3.90553	4.649	0.84008	32.2284	0.929217	8.5	Sun
8.35	277.362	160.785	3.95783	4.58406	0.86339	32.1607	0.945633	8.5	Sun
8.4	321.684	185.724	5.0758	5.65937	0.896885	33.9964	0.89207	8.5	Sun
8.45	533.151	301.304	10.0983	10.551	0.957092	43.6229	1.05362	8.5	Sun
8.5	481.019	285.816	9.85821	9.15336	1.077	40.5945	0.923261	8.5	Sun
8.55	495.032	284.526	10.018	9.91312	1.01058	39.2182	0.887263	8	Sun
9	230.214	138.287	3.35652	3.54432	0.947015	28.2134	0.717001	7.5	Sun
9.05	222.318	136.199	3.24576	3.30223	0.982899	28.0213	0.687608	7.5	Sun
9.1	192.532	126.71	2.96999	2.37067	1.25281	26.6329	0.696311	7	Sun
9.15	207.416	129.492	3.1206	2.95122	1.05739	26.7364	0.664105	7	Sun
9.2	289.759	179.639	5.43159	4.79787	1.13208	30.4619	0.669306	7	Sun
9.25	261.329	160.92	4.9474	4.46569	1.10787	26.7159	0.547309	7	Sun
9.3	282.342	171.914	5.17443	4.81042	1.07567	29.0906	0.586167	7	Sun
9.35	238.641	147.936	4.22891	3.83164	1.10368	26.4634	0.56396	7	Sun
9.4	291.006	176.913	5.56347	5.05114	1.10143	28.7368	0.594834	7	Sun
9.45	280.897	168.517	5.48894	5.02004	1.09341	26.5578	0.521907	7	Sun
9.5	231.12	143.221	4.24038	3.75186	1.13021	25.1833	0.483963	7	Sun
9.55	250.097	153.434	4.70729	4.23834	1.11065	25.6805	0.461434	7	Sun
10	155.872	103.515	2.4721	1.98085	1.248	21.5274	0.352128	6.5	Sun
10.05	201.149	126.596	3.6075	3.14856	1.14576	23.0197	0.391684	6.5	Sun
10.1	163.414	105.646	2.70658	2.27955	1.18733	20.9149	0.339044	6.5	Sun
10.15	141.642	94.8246	2.22724	1.76612	1.2611	20.0085	0.315499	6.5	Sun
10.2	150.731	98.1031	2.47384	2.01617	1.227	19.7639	0.315486	6.5	Sun
10.25	246.761	146.127	5.02902	4.59444	1.09459	21.6837	0.302152	6	Sun
10.3	253.962	150.212	5.42693	4.87002	1.11435	20.9499	0.282404	6	Sun
10.35	261.156	150.808	5.86789	5.38273	1.09013	18.6065	0.172978	6	Sun
10.4	321.861	181.97	7.34349	6.87581	1.06802	21.0226	0.214461	5.5	Sun
10.45	512.779	276.374	12.4899	12.0034	1.04053	24.5728	0.233707	5	Sun
10.5	151.97	96.1377	2.89864	2.47442	1.17144	16.6206	0.132662	4.5	Sun
10.55	131.772	83.8837	2.33395	1.98322	1.17685	15.6105	0.213024	4.5	Sun
11	147.508	91.048	2.82872	2.46528	1.14742	15.3864	0.172897	4.5	Sun
11.05	115.888	75.2601	2.13692	1.77916	1.20108	13.8324	0.0910212	4	Sun
11.1	107.587	69.6902	2.01551	1.69965	1.18584	12.6406	0.073085	4	Sun
11.15	102.634	65.6258	1.95208	1.67055	1.16853	11.6919	0.0457436	4	Sun
11.2	91.2277	56.9185	1.65686	1.38636	1.19512	10.4603	0.0953931	4	Sun
11.25	85.0224	53.7382	1.56048	1.30396	1.19672	9.77663	0.0757277	4	Sun
11.3	75.2383	47.6377	1.29245	1.08506	1.19113	9.10973	0.100663	4	Sun
11.35	64.7721	43.4444	1.20716	0.978659	1.23349	8.09262	0.0226892	3.5	Sun
11.4	61.3303	39.3768	1.12145	0.930019	1.20584	7.25138	0.0457284	3.5	Sun
11.45	52.4509	35.2397	1.07401	0.901717	1.19107	6.16255	0.000823675	3.5	Sun
11.5	63.7409	36.3529	1.41262	1.33021	1.06195	5.318	0.00308968	3.5	Sun
11.55	49.2041	27.856	1.07463	1.03714	1.03614	4.18113	0.00433029	3.5	Sun
12	28.2205	18.8476	0.619464	0.554468	1.11722	3.18994	0	3.5	Sun
12.05	21.4011	13.7265	0.471589	0.403841	1.16776	2.35265	0.00217534	3	Sun
12.1	17.1454	9.50433	0.330905	0.327707	1.00976	1.64435	0.00744532	3	Sun
12.15	10.0396	5.70127	0.20408	0.185819	1.09827	0.992511	0.00361408	3	Sun
12.2	4.3188	2.75432	0.0957186	0.0989708	0.967139	0.473002	0	3	Sun
12.25	1.87925	1.12606	0.0509204	0.0308447	1.65087	0.198532	0	2.5	Sun
12.3	0.81918	0.330516	0.0156071	0.00569601	2.74001	0.0528767	0.00113672	3	Sun
12.35	0.21752	0.0312073	0.00513027	0	0	0.00150571	0.00258428	2.5	Sun
12.4	0.699806	0.0861525	0.0137589	0.0171748	0.801107	0.0106163	0.000517243	2.5	Sun
12.45	0.489151	0.0382589	0.00357936	0.00106673	3.35546	0.00341264	0.00113672	2.5	Sun
12.5	0.0644194	0.000288245	0	0	0	0.000100307	0	2.5	Sun
12.55	0.204184	0.00533887	0.000917644	0.000354933	2.5854	0	0	2.5	Sun
13	2.70139	0.218956	0.0166058	0.0143927	1.15377	0.0264733	0.0149868	2.5	Sun
13.05	0.12035	0.0192501	0.00687709	0	0	0.000300921	0.000206677	2.5	Sun
13.1	0	0	0	0	0	0	0	2.5	Sun
13.15	0	0	0	0	0	0	0	2.5	Sun
13.2	0	0	0	0	0	0	0	2.5	Sun
13.25	0	0	0	0	0	0	0	2.5	Sun
13.3	0	0	0	0	0	0	0	2.5	Sun
13.35	0	0	0	0	0	0	0	2.5	Sun
13.4	0	0	0	0	0	0	0	2.5	Sun
13.45	0	0	0	0	0	0	0	2.5	Sun
13.5	0	0	0	0	0	0	0	2.5	Sun
13.55	0	0	0	0	0	0	0	2.5	Sun
14	0	0	0	0	0	0	0	2.5	Sun
14.05	0	0	0	0	0	0	0	2.5	Sun
14.1	0	0	0	0	0	0	0	2.5	Sun
14.15	0	0	0	0	0	0	0	2.5	Sun
14.2	0	0	0	0	0	0	0	2	Sun
14.25	0	0	0	0	0	0	0	2	Sun
14.3	0	0	0	0	0	0	0	2	Sun
14.35	0	0	0	0	0	0	0	2	Sun
14.4	0	0	0	0	0	0	0	2	Sun
14.45	0	0	0	0	0	0	0	2	Sun
14.5	0	0	0	0	0	0	0	2	Sun
14.55	0	0	0	0	0	0	0	2	Sun
15	0	0	0	0	0	0	0	2	Sun
15.05	0	0	0	0	0	0	0	2	Sun
15.1	0	0	0	0	0	0	0	1.5	Sun
15.15	0	0	0	0	0	0	0	1.5	Sun
15.2	0	0	0	0	0	0	0	1.5	Sun
15.25	0	0	0	0	0	0	0	1.5	Sun
15.3	0	0	0	0	0	0	0	1.5	Sun
15.35	0	0	0	0	0	0	0	1.5	Sun
15.4	0	0	0	0	0	0	0	1.5	Sun
15.45	0	0	0	0	0	0	0	1.5	Sun
15.5	0	0	0	0	0	0	0	1.5	Sun
15.55	0	0	0	0	0	0	0	1.5	Sun
16	0	0	0	0	0	0	0	1.5	Sun
16.05	0	0	0	0	0	0	0	1.5	Sun
16.1	0	0	0	0	0	0	0	1.5	Sun
16.15	0	0	0	0	0	0	0	1.5	Sun
16.2	0	0	0	0	0	0	0	1.5	Sun
16.25	0	0	0	0	0	0	0	1.5	Sun
16.3	0	0	0	0	0	0	0	1.5	Sun
16.35	0	0	0	0	0	0	0	1.5	Sun
16.4	0	0	0	0	0	0	0	1.5	Sun
16.45	0	0	0	0	0	0	0	1.5	Sun
16.5	0	0	0	0	0	0	0	1.5	Sun
16.55	0	0	0	0	0	0	0	1	Sun
17	0	0	0	0	0	0	0	1	Sun
17.05	0	0	0	0	0	0	0	1	Sun
17.1	0	0	0	0	0	0	0	1	Sun
17.17	0	0	0	0	0	0	0	1	Sun
17.2	0	0	0	0	0	0	0	1	Sun
17.25	0	0	0	0	0	0	0	1	Sun
17.3	0	0	0	0	0	0	0	1	Sun
17.35	0	0	0	0	0	0	0	1	Sun
17.4	0	0	0	0	0	0	0	1	Sun
17.45	0	0	0	0	0	0	0	1	Sun
17.5	0	0	0	0	0	0	0	1	Sun
17.55	0	0	0	0	0	0	0	1	Sun
18	0	0	0	0	0	0	0	0.5	Sun
18.05	0	0	0	0	0	0	0	0.5	Sun
18.1	0	0	0	0	0	0	0	0.5	Sun
18.18	0	0	0	0	0	0	0	0.5	Sun
18.2	0	0	0	0	0	0	0	0.5	Sun
18.25	0	0	0	0	0	0	0	0.5	Sun
18.3	0	0	0	0	0	0	0	0.5	Sun
18.35	0	0	0	0	0	0	0	0.5	Sun
18.4	0	0	0	0	0	0	0	0	Sun
18.45	0	0	0	0	0	0	0	0	Sun
18.5	0	0	0	0	0	0	0	0	Sun
18.55	0	0	0	0	0	0	0	0.5	Sun
19	0	0	0	0	0	0	0	0.5	Sun
19.05	0	0	0	0	0	0	0	0.5	Sun
19.1	0	0	0	0	0	0	0	0.5	Sun
19.19	0	0	0	0	0	0	0	0.5	Sun
19.2	0	0	0	0	0	0	0	0.5	Sun
19.25	0	0	0	0	0	0	0	0.5	Sun
19.3	0	0	0	0	0	0	0	1	Sun
19.35	0	0	0	0	0	0	0	1	Sun
19.4	0	0	0	0	0	0	0	1	Sun
19.45	0	0	0	0	0	0	0	1	Sun
19.5	0	0	0	0	0	0	0	1	Sun
19.55	0	0	0	0	0	0	0	1	Sun
20	0	0	0	0	0	0	0	1	Sun
20.05	0	0	0	0	0	0	0	1	Sun
20.1	0	0	0	0	0	0	0	1	Sun
20.2	0	0	0	0	0	0	0	1	Sun
20.2	0	0	0	0	0	0	0	1	Sun
20.25	0	0	0	0	0	0	0	0.5	Sun
20.3	0	0	0	0	0	0	0	0.5	Sun
20.35	0	0	0	0	0	0	0	0.5	Sun
20.4	0	0	0	0	0	0	0	0.5	Sun
20.45	0	0	0	0	0	0	0	0.5	Sun
20.5	0	0	0	0	0	0	0	0	Sun
20.55	0	0	0	0	0	0	0	0	Sun
21	0	0	0	0	0	0	0	0	Sun
21.05	0	0	0	0	0	0	0	0	Sun
21.1	0	0	0	0	0	0	0	0	Sun
21.21	0	0	0	0	0	0	0	0	Sun
21.2	0	0	0	0	0	0	0	0	Sun
21.25	0	0	0	0	0	0	0	0	Sun
21.3	0	0	0	0	0	0	0	0	Sun
21.35	0	0	0	0	0	0	0	0	Sun
21.4	0	0	0	0	0	0	0	0	Sun
21.45	0	0	0	0	0	0	0	0	Sun
21.5	0	0	0	0	0	0	0	0	Sun
21.55	0	0	0	0	0	0	0	0	Sun
22	0.100542	0.0138093	0.000274467	0	3.08359	0.000302575	0.00548465	0.5	Sun
22.05	2.59589	0.19733	0.0130328	0.0207495	0.628099	0.0283092	0.0510414	0.5	Sun
22.1	3.85796	0.313566	0.0204538	0.0421653	0.485086	0.0553315	0.0690046	0.5	Sun
22.22	5.35765	0.396095	0.0239549	0.0474141	0.505228	0.077167	0.0806708	0.5	Sun
22.2	3.15153	0.257938	0.0019265	0.0347214	0.0554846	0.0505096	0.0616701	1	Sun
22.25	4.15263	0.323142	0.0100891	0.0569603	0.177125	0.0375325	0.0698173	1	Sun
22.3	6.29769	0.553954	0.0265199	0.0480347	0.552099	0.094077	0.119238	0.5	Sun
22.35	4.74371	0.421308	0.0190007	0.0508185	0.373894	0.0622152	0.08795	0.5	Sun
22.4	3.86502	0.334633	0.022129	0.0310745	0.712127	0.0576586	0.063507	0.5	Sun
22.45	5.11211	0.412897	0.0208363	0.0404871	0.51464	0.0782803	0.0977379	0.5	Sun
22.5	6.48497	0.540462	0.0302839	0.0556225	0.544455	0.10814	0.106829	0.5	Sun
22.55	6.29375	0.499369	0.0248621	0.0551948	0.450443	0.0815766	0.090372	0.5	Sun
23	9.93255	0.846364	0.0518541	0.0859494	0.603309	0.151708	0.155179	0.5	Sun
23.05	7.59637	0.669117	0.0353276	0.0703811	0.501948	0.117167	0.118342	0.5	Sun
23.1	5.60679	0.517418	0.0218306	0.0637881	0.342236	0.0888313	0.0902959	0.5	Sun
23.23	5.04223	0.446819	0.0231197	0.0449593	0.514235	0.0871205	0.0854316	0.5	Sun
23.2	4.35731	0.385325	0.0161525	0.0201245	0.802626	0.0612355	0.051533	0.5	Sun
23.25	5.2006	0.399304	0.0236785	0.0491281	0.481975	0.0817376	0.0704318	0.5	Sun
23.3	6.82391	0.596127	0.0310924	0.0742887	0.418535	0.096968	0.091878	0.5	Sun
23.35	5.95457	0.517262	0.0167863	0.0605127	0.277401	0.0967056	0.0947105	0.5	Sun
23.4	6.52706	0.612414	0.0326692	0.0765216	0.426928	0.0946634	0.105279	0.5	Sun
23.45	7.55161	1.09174	0.0514887	0.0927314	0.555245	0.196595	0.0974274	0.5	Sun
23.5	8.4567	1.89949	0.080945	0.0981436	0.824762	0.313658	0.0744477	0.5	Sun
23.55	8.58665	3.09251	0.118834	0.137394	0.864911	0.530895	0.0464488	0.5	Sun
24	15.7802	5.87132	0.222078	0.252488	0.87956	1.01093	0.123426	0.5	Sun
24.05	21.6444	9.90581	0.370571	0.364578	1.01644	1.6805	0.07727	0.5	Sun
24.1	50.108	21.171	0.947158	1.03995	0.910776	2.96885	0.15723	0.5	Sun
24.24	78.2556	32.7217	1.76013	1.93179	0.911139	3.41247	0.0963818	0.5	Sun
24.2	29.2445	12.1254	0.55153	0.590834	0.933478	1.53771	0.107117	0.5	Sun
24.25	28.2198	11.5619	0.428025	0.460885	0.928701	1.7799	0.17332	0.5	Sun
24.3	38.9013	17.9672	0.681396	0.674896	1.00963	2.66655	0.186627	0.5	Sun
24.35	65.2363	31.7403	1.32306	1.3141	1.00682	4.05264	0.150746	0.5	Sun
24.4	193.633	96.314	4.53752	4.51788	1.00435	9.67288	0.182443	0.5	Sun
24.45	239.357	125.389	5.5896	5.42631	1.03009	13.2577	0.257625	0.5	Sun
24.5	257.998	137.438	6.08343	5.85129	1.03967	14.4536	0.223375	0.5	Sun
24.55	217.288	116.561	4.8113	4.6183	1.04179	13.7333	0.312952	0.5	Sun
25	139.074	74.6554	2.9099	2.81269	1.03456	9.55012	0.243125	0.5	Sun
25.05	220.989	121.197	4.9032	4.65099	1.05423	14.5287	0.278694	0.5	Sun
25.1	162.817	98.6479	3.02638	2.60924	1.15987	16.6812	0.340472	0.5	Sun
25.25	261.593	152.997	5.52918	4.9495	1.11712	21.1574	0.400091	0.5	Sun
25.2	161.132	101.545	2.80084	2.34267	1.19557	18.503	0.371284	0.5	Sun
25.25	215.874	129.428	4.01416	3.66004	1.09675	21.1305	0.415535	0.5	Sun
25.3	275.678	156.749	5.21077	5.29009	0.985006	23.4312	0.412069	0.5	Sun
25.35	311.243	176.133	5.84757	6.04865	0.966757	26.135	0.466138	1	Sun
25.4	303.129	166.463	5.63409	5.9588	0.945508	24.6324	0.533007	1	Sun
25.45	451.811	259.044	10.194	9.47074	1.07636	30.356	0.529812	1	Sun
25.5	493.394	283.868	10.7321	10.1304	1.0594	35.154	0.613774	1	Sun
25.55	250.166	137.133	5.72125	5.28929	1.08167	14.404	0.288284	1	Sun
26	78.3725	40.7206	1.70961	1.54451	1.10689	4.42382	0.148721	1	Sun
26.05	74.8526	39.0727	1.58847	1.39042	1.14244	4.53331	0.18349	1	Sun
26.1	163.143	86.959	3.56663	3.31068	1.07731	9.5894	0.314637	1	Sun
26.26	426.984	230.81	9.87523	9.61307	1.02727	22.2768	0.460927	0.5	Sun
26.2	678.044	389.781	14.8425	14.0162	1.05896	47.4015	0.938963	0.5	Sun
26.25	158.249	91.4392	3.62002	3.4023	1.06399	10.4359	0.08598	0.5	Sun
26.3	149.499	87.0423	3.297	3.09243	1.06615	10.7058	0.11216	0.5	Sun
26.35	241.669	140.992	5.47499	5.11644	1.07008	16.706	0.19071	1	Sun
26.4	389.134	231.86	8.76863	7.95392	1.10243	28.5876	0.52051	1	Sun
26.45	364.691	219.518	7.99269	7.19206	1.11132	28.6977	0.60308	1.5	Sun
26.5	374.235	220.939	7.76625	7.4987	1.03568	30.0012	0.56899	2	Sun
26.55	539.497	311.241	11.7859	11.5305	1.02216	37.3021	0.69655	2.5	Sun
27	512.972	300.62	11.2964	10.7558	1.05026	36.6221	0.70029	3	Sun
27.05	710.08	405.205	16.8712	15.9562	1.05735	44.9771	0.74143	3.5	Sun
27.1	673.593	389.809	16.052	14.8231	1.0829	42.9867	0.72647	4	Sun
27.27	594.077	345.824	13.8973	12.7829	1.08718	38.1189	0.69284	4.5	Sun
27.2	625.808	363.168	14.7599	13.5673	1.0879	39.6248	0.69657	5.5	Sun
27.25	631.416	365.153	15.0229	13.8191	1.08711	39.0824	0.69284	6.5	Sun
27.3	539.568	315.705	12.5219	11.4563	1.09302	35.0196	0.68535	7	Sun
27.35	738.117	422.122	17.9802	16.5533	1.0862	45.5437	0.7751	7.5	Sun
27.4	703.304	403.381	16.9911	15.6333	1.08686	43.2044	0.76388	8	Sun
27.45	631.371	366.28	14.8698	13.703	1.08515	40.2221	0.76388	8.5	Sun
27.5	681.265	394.779	15.9821	14.7812	1.08124	45.6706	0.90598	9	Sun
27.55	1084.75	568.194	28.7702	27.4998	1.04619	71.3298	1.31061	9	Sun
28	1105.78	575.269	29.303	28.3262	1.03448	73.4407	1.41557	9.5	Sun
28.05	573.414	345.664	12.6152	11.3757	1.10896	44.6256	0.98824	10	Sun
28.1	1213.83	608.633	32.2899	32.5777	0.991168	81.7617	1.49787	10	Sun
28.28	1165.97	595.657	31.0678	30.5601	1.01661	78.393	1.50535	10	Sun
28.2	1141.04	587.077	30.4285	29.7694	1.02214	75.322	1.50161	10.5	Sun
28.25	1243.33	618.771	33.0192	33.6688	0.980707	85.303	1.58016	10.5	Sun
28.3	1061.64	563.491	28.0209	26.5994	1.05344	71.5681	1.46793	10.5	Sun
28.35	1310.81	635.325	34.4411	36.574	0.941682	90.6629	1.63252	10	Sun
28.4	695.663	406.618	15.9455	14.8328	1.07501	49.1605	0.99573	9.5	Sun
28.45	603.193	358.833	13.4544	12.3183	1.09224	44.9564	1.02566	9.5	Sun
28.5	963.096	527.964	24.6374	22.8934	1.07618	64.9864	1.19773	10	Sun
28.55	1023.51	558.936	26.882	24.6561	1.09028	73.5786	1.53503	10.5	Sun
29	936.731	510.87	24.0879	22.7127	1.06055	62.1366	1.10417	10.5	Sun
29.05	1124.53	586.556	30.0921	29.0882	1.03451	77.5713	1.33232	10.5	Sun
29.1	588.962	348.4	13.2746	12.3698	1.07314	41.6292	0.68809	11.5	Sun
29.29	701.652	417.139	16.4151	14.8459	1.1057	51.5634	0.89756	12	Sun
29.2	661.727	390.938	15.3593	14.1033	1.08906	46.5083	0.7741	12	Sun
29.25	712.5	417.099	17.0178	15.5721	1.09284	47.9694	0.74047	12.5	Sun
29.3	546.052	316.056	9.10532	9.6987	0.938818	52.9291	1.77393	13	Sun
29.35	1819.78	1062.79	41.512	38.0887	1.08988	117.432	3.04053	12.5	Sun
29.4	2397.37	1390.95	56.6723	51.9543	1.09081	142.527	3.45016	12	Sun
29.45	709.425	395.462	14.5829	14.0747	1.03611	50.1518	1.74987	11.5	Sun
29.5	1418.44	829.723	32.1382	29.1184	1.08068	94.0819	2.61038	12.5	Sun
29.55	2127.45	1263.98	49.6935	44.1622	1.12525	138.012	3.47089	13	Sun
30	2186.86	1273.07	51.486	46.8448	1.10049	132.243	3.2997	13	Sun
30.05	2246.27	1282.15	53.2785	49.5275	1.07574	126.474	3.1285	13	Sun
30.1	1454.61	820.414	33.7231	31.6095	1.05526	83.5186	2.29632	13	Sun
30.3	1462.63	839.113	33.4967	30.9338	1.06638	90.4885	2.58761	13.5	Sun
30.2	738.403	405.159	15.5075	15.0227	1.03227	48.7339	1.87553	14	Sun
30.25	662.943	358.678	14.1678	13.6916	1.03478	40.5628	1.46413	13.5	Sun
30.3	425.733	223.797	8.82415	8.54146	1.0331	25.7216	1.06069	13.5	Sun
30.35	402.637	206.465	8.05405	7.97949	1.00934	24.3666	1.1495	14	Sun
30.4	432.661	229.704	8.44288	8.45531	0.99853	30.1479	1.28902	13.5	Sun
30.45	681.876	380.399	14.0732	13.6904	1.01982	48.3932	1.67948	12.5	Sun
30.5	422.45	234.536	7.97207	7.51533	1.06416	34.2477	1.4694	12	Sun
30.55	552.163	307.468	11.0226	10.6028	1.04199	41.3204	1.57444	11	Sun
31	442.264	262.607	7.8901	7.05117	1.11898	44.1288	1.7893	10.5	Sun
31.05	931.091	531.094	19.7036	18.9254	1.04112	66.6384	2.06993	11.5	Sun
31.1	884.209	490.956	18.8333	18.1945	1.03511	58.0641	1.94056	12.5	Sun
31.31	910.369	505.634	19.9655	18.9759	1.05215	56.6616	1.88368	13	Sun
8	72.106	34.532	1.322	1.669	0.792	4.093	0.076	12	Shade
8.05	150.84	79.75	3.134	3.47	0.903	8.991	0.222	12	Shade
8.1	212.634	114.151	4.536	4.875	0.931	12.553	0.26	10	Shade
8.15	691.88	381.38	16.197	16.44	0.985	35.242	0.577	9	Shade
8.2	1829.92	1014.97	44.353	44.015	1.008	87.221	1.35	9	Shade
8.25	322.678	171.688	7.038	7.549	0.932	17.357	0.327	9.5	Shade
8.3	1740.35	961.16	42.466	41.943	1.012	80.54	1.19	10.5	Shade
8.35	120.442	64.222	2.433	2.715	0.896	7.832	0.161	10	Shade
8.4	204.99	114.952	4.474	4.619	0.969	13.074	0.233	10	Shade
8.45	1444.53	786.625	34.419	35.395	0.972	66.503	1.014	9.5	Shade
8.5	1522.43	832.519	36.815	37.335	0.986	69.216	0.974	9.5	Shade
8.55	1154.04	617.92	27.371	28.583	0.958	51.906	0.728	10.5	Shade
9	1121.64	608.917	26.908	27.441	0.981	51.453	0.77	12	Shade
9.05	529.489	265.561	11.214	13.303	0.843	25.023	0.451	12.5	Shade
9.1	289.007	128.329	5.038	7.656	0.658	13.822	0.229	12.5	Shade
9.15	289.775	131.762	5.216	7.593	0.687	13.851	0.229	11.5	Shade
9.2	150.635	74.482	2.99	3.637	0.822	7.839	0.117	11.5	Shade
9.25	165.194	84.939	3.458	3.909	0.885	8.884	0.143	11	Shade
9.3	83.772	42.144	1.631	1.997	0.817	4.902	0.053	10.5	Shade
9.35	76.726	39.105	1.518	1.762	0.861	4.681	0.091	9.5	Shade
9.4	97.152	56.392	1.93	2.026	0.952	7.87	0.104	9	Shade
9.45	122.172	60.309	2.071	2.816	0.736	8.267	0.176	8.5	Shade
9.5	103.904	50.617	1.591	2.356	0.675	7.615	0.121	8	Shade
9.55	99.485	48.505	1.496	2.256	0.663	7.42	0.135	7.5	Shade
10	155.106	77.806	2.876	3.663	0.785	9.408	0.123	7.5	Shade
10.05	169.274	86.481	3.356	4.03	0.833	9.748	0.136	7.5	Shade
10.1	42.795	18.355	0.578	0.967	0.598	2.818	0.078	7.5	Shade
10.15	132	69.933	2.774	3.11	0.892	7.793	0.083	7.5	Shade
10.2	104.681	55.713	2.161	2.364	0.914	6.58	0.103	7.5	Shade
10.25	69.499	40.038	1.334	1.484	0.899	5.704	0.048	7.5	Shade
10.3	53.822	29.651	0.857	0.992	0.863	4.993	0.079	7.5	Shade
10.35	55.125	30.793	0.892	1.042	0.856	5.03	0.065	7	Shade
10.4	57.149	29.568	0.867	1.101	0.787	4.846	0.106	6.5	Shade
10.45	88.157	46.612	1.719	2.063	0.833	5.728	0.021	6.5	Shade
10.5	145.128	71.674	3.079	3.634	0.847	6.769	0.075	6.5	Shade
10.55	125.609	62.298	2.776	3.251	0.854	5.477	0.005	6.5	Shade
11	79.081	40.725	1.728	2.008	0.861	4.112	0.023	7	Shade
11.05	53.128	28.921	1.102	1.202	0.917	3.674	0.034	7	Shade
11.1	36.497	20.284	0.7	0.787	0.89	2.893	0.019	7	Shade
11.15	49.846	26.237	1.066	1.172	0.909	3.023	0.019	6.5	Shade
11.2	30.548	15.7	0.607	0.705	0.861	1.964	0.003	6.5	Shade
11.25	24.467	14.128	0.461	0.509	0.906	2.14	0.003	6.5	Shade
11.3	23.209	12.959	0.412	0.459	0.896	2.043	0.023	6	Shade
11.35	20.933	12.524	0.416	0.457	0.908	1.845	0.003	6	Shade
11.4	19.533	10.589	0.349	0.388	0.9	1.628	0.014	6	Shade
11.45	18.01	9.274	0.32	0.375	0.853	1.391	0.019	5.5	Shade
11.5	14.656	7.706	0.283	0.327	0.863	1.094	0.005	5.5	Shade
11.55	11.873	6.082	0.211	0.27	0.781	0.884	0.005	5.5	Shade
12	17.037	6.76	0.367	0.541	0.678	0.579	0.003	5.5	Shade
12.05	14.023	4.214	0.21	0.332	0.631	0.485	0.03	5	Shade
12.1	10.764	3.102	0.156	0.256	0.609	0.355	0.021	5	Shade
12.15	7.198	1.884	0.065	0.145	0.45	0.294	0.029	5	Shade
12.2	6.057	1.248	0.059	0.121	0.485	0.209	0.033	5	Shade
12.25	0.81	0.257	0.003	0.048	0.067	0.037	0	5	Shade
12.3	0.399	0.059	0.001	0.007	0.142	0.006	0	4.5	Shade
12.35	1.318	0.116	0.005	0.03	0.16	0.011	0	4.5	Shade
12.4	0.424	0.033	0.002	0.02	0.082	0.007	0	4.5	Shade
12.45	0.817	0.061	0.002	0.03	0.08	0.01	0.001	4.5	Shade
12.5	2.502	0.211	0.003	0.048	0.059	0.027	0.003	4	Shade
12.55	0.367	0.026	0	0.015	0.006	0.002	0	4	Shade
13	1.363	0.099	0	0.041	0.0089	0.016	0.004	4	Shade
13.05	1.002	0.062	0	0.028	0	0.009	0.002	4	Shade
13.1	0	0	0	0	0	0	0	3.5	Shade
13.15	0	0	0	0	0	0	0	3.5	Shade
13.2	0	0	0	0	0	0	0	3.5	Shade
13.25	0	0	0	0	0	0	0	3.5	Shade
13.3	0	0	0	0	0	0	0	3.5	Shade
13.35	0	0	0	0	0	0	0	3	Shade
13.4	0	0	0	0	0	0	0	3	Shade
13.45	0	0	0	0	0	0	0	3	Shade
13.5	0	0	0	0	0	0	0	3	Shade
13.55	0	0	0	0	0	0	0	3	Shade
14	0	0	0	0	0	0	0	3	Shade
14.05	0	0	0	0	0	0	0	3	Shade
14.1	0	0	0	0	0	0	0	3	Shade
14.15	0	0	0	0	0	0	0	3	Shade
14.2	0	0	0	0	0	0	0	3	Shade
14.25	0	0	0	0	0	0	0	3	Shade
14.3	0	0	0	0	0	0	0	3.5	Shade
14.35	0	0	0	0	0	0	0	3.5	Shade
14.4	0	0	0	0	0	0	0	3.5	Shade
14.45	0	0	0	0	0	0	0	3.5	Shade
14.5	0	0	0	0	0	0	0	3.5	Shade
14.55	0	0	0	0	0	0	0	3	Shade
15	0	0	0	0	0	0	0	3	Shade
15.05	0	0	0	0	0	0	0	3	Shade
15.1	0	0	0	0	0	0	0	3	Shade
15.15	0	0	0	0	0	0	0	3	Shade
15.2	0	0	0	0	0	0	0	3	Shade
15.25	0	0	0	0	0	0	0	3	Shade
15.3	0	0	0	0	0	0	0	3.5	Shade
15.35	0	0	0	0	0	0	0	3.5	Shade
15.4	0	0	0	0	0	0	0	3.5	Shade
15.45	0	0	0	0	0	0	0	3.5	Shade
15.5	0	0	0	0	0	0	0	3.5	Shade
15.55	0	0	0	0	0	0	0	3.5	Shade
16	0	0	0	0	0	0	0	3.5	Shade
16.05	0	0	0	0	0	0	0	3.5	Shade
16.1	0	0	0	0	0	0	0	3.5	Shade
16.15	0	0	0	0	0	0	0	3.5	Shade
16.2	0	0	0	0	0	0	0	3.5	Shade
16.25	0	0	0	0	0	0	0	3.5	Shade
16.3	0	0	0	0	0	0	0	3.5	Shade
16.35	0	0	0	0	0	0	0	3.5	Shade
16.4	0	0	0	0	0	0	0	3.5	Shade
16.45	0	0	0	0	0	0	0	3.5	Shade
16.5	0	0	0	0	0	0	0	3.5	Shade
16.55	0	0	0	0	0	0	0	3.5	Shade
17	0	0	0	0	0	0	0	3.5	Shade
17.05	0	0	0	0	0	0	0	3.5	Shade
17.1	0	0	0	0	0	0	0	3.5	Shade
17.17	0	0	0	0	0	0	0	3.5	Shade
17.2	0	0	0	0	0	0	0	3.5	Shade
17.25	0	0	0	0	0	0	0	4	Shade
17.3	0	0	0	0	0	0	0	4	Shade
17.35	0	0	0	0	0	0	0	4	Shade
17.4	0	0	0	0	0	0	0	4	Shade
17.45	0	0	0	0	0	0	0	4	Shade
17.5	0	0	0	0	0	0	0	4	Shade
17.55	0	0	0	0	0	0	0	4	Shade
18	0	0	0	0	0	0	0	4	Shade
18.05	0	0	0	0	0	0	0	3.5	Shade
18.1	0	0	0	0	0	0	0	3.5	Shade
18.18	0	0	0	0	0	0	0	3.5	Shade
18.2	0	0	0	0	0	0	0	3.5	Shade
18.25	0	0	0	0	0	0	0	3	Shade
18.3	0	0	0	0	0	0	0	3	Shade
18.35	0	0	0	0	0	0	0	3	Shade
18.4	0	0	0	0	0	0	0	3	Shade
18.45	0	0	0	0	0	0	0	2.5	Shade
18.5	0	0	0	0	0	0	0	2.5	Shade
18.55	0	0	0	0	0	0	0	2.5	Shade
19	0	0	0	0	0	0	0	2.5	Shade
19.05	0	0	0	0	0	0	0	2.5	Shade
19.1	0	0	0	0	0	0	0	2	Shade
19.19	0	0	0	0	0	0	0	2	Shade
19.2	0	0	0	0	0	0	0	2	Shade
19.25	0	0	0	0	0	0	0	2	Shade
19.3	0	0	0	0	0	0	0	2	Shade
19.35	0	0	0	0	0	0	0	1.5	Shade
19.4	0	0	0	0	0	0	0	1.5	Shade
19.45	0	0	0	0	0	0	0	1.5	Shade
19.5	0	0	0	0	0	0	0	1.5	Shade
19.55	0	0	0	0	0	0	0	1.5	Shade
20	0	0	0	0	0	0	0	1.5	Shade
20.05	0	0	0	0	0	0	0	1.5	Shade
20.1	0	0	0	0	0	0	0	1.5	Shade
20.2	0	0	0	0	0	0	0	1.5	Shade
20.2	0	0	0	0	0	0	0	1.5	Shade
20.25	0	0	0	0	0	0	0	1.5	Shade
20.3	0	0	0	0	0	0	0	1.5	Shade
20.35	0	0	0	0	0	0	0	1.5	Shade
20.4	0	0	0	0	0	0	0	1.5	Shade
20.45	0	0	0	0	0	0	0	1.5	Shade
20.5	0	0	0	0	0	0	0	1.5	Shade
20.55	0	0	0	0	0	0	0	1.5	Shade
21	0	0	0	0	0	0	0	1.5	Shade
21.05	0	0	0	0	0	0	0	1.5	Shade
21.1	0	0	0	0	0	0	0	1.5	Shade
21.21	0	0	0	0	0	0	0	1.5	Shade
21.2	0	0	0	0	0	0	0	1.5	Shade
21.25	0	0	0	0	0	0	0	1	Shade
21.3	0	0	0	0	0	0	0	1	Shade
21.35	0	0	0	0	0	0	0	1	Shade
21.4	0	0	0	0	0	0	0	1	Shade
21.45	0	0	0	0	0	0	0	1	Shade
21.5	0	0	0	0	0	0	0	1	Shade
21.55	0	0	0	0	0	0	0	1	Shade
22	1.24205	0.106587	0.00650949	0.0104146	0.625036	0.0160282	0.0154837	1	Shade
22.05	2.55386	0.265991	0.0111972	0.0212841	0.526082	0.0577758	0.0648209	0.5	Shade
22.1	1.85568	0.161147	0.00908275	0.030525	0.297551	0.0332237	0.0481413	0.5	Shade
22.22	2.59423	0.232324	0.0131997	0.00694929	1.89944	0.0483213	0.0482515	0.5	Shade
22.2	5.81814	0.494981	0.0310968	0.0287495	1.08165	0.100443	0.109984	0.5	Shade
22.25	9.75197	0.87571	0.0444167	0.0698696	0.635709	0.170808	0.169617	0.5	Shade
22.3	5.47497	0.502575	0.0308331	0.0579414	0.532143	0.094452	0.0815877	0.5	Shade
22.35	5.05463	0.462937	0.0252297	0.0354404	0.711892	0.0694998	0.0966321	0.5	Shade
22.4	4.74216	0.460443	0.0224787	0.0336255	0.668502	0.0910071	0.0861665	0.5	Shade
22.45	4.60287	0.416112	0.0245794	0.0218667	1.12406	0.0889079	0.101693	0.5	Shade
22.5	6.21303	0.549444	0.0329404	0.0580138	0.567802	0.106648	0.104997	0.5	Shade
22.55	2.97753	0.243247	0.00762168	0.020291	0.37562	0.0412587	0.0514526	0.5	Shade
23	3.72931	0.333886	0.0234936	0.0234082	1.00365	0.0557787	0.0567798	0.5	Shade
23.05	5.77137	0.529214	0.0292632	0.0451103	0.648703	0.104861	0.104447	0.5	Shade
23.1	2.7801	0.276023	0.00779501	0.0241914	0.322223	0.0390792	0.0603972	0.5	Shade
23.23	7.24892	0.649682	0.0376242	0.0499107	0.75383	0.114266	0.127523	0.5	Shade
23.2	6.28549	0.521697	0.0212918	0.0510555	0.417033	0.0972088	0.114055	0.5	Shade
23.25	5.83907	0.493508	0.0376248	0.0509764	0.738083	0.0938127	0.117894	0.5	Shade
23.3	4.67755	0.377382	0.0127525	0.0307097	0.41526	0.0756108	0.107092	1	Shade
23.35	6.11326	0.561453	0.0256089	0.0607549	0.421511	0.103465	0.119828	1	Shade
23.4	5.75802	0.539223	0.0372558	0.0603358	0.617474	0.0932409	0.112641	1	Shade
23.45	3.10208	0.366006	0.0221108	0.0114766	1.9266	0.0617701	0.0547864	1	Shade
23.5	6.06026	0.829122	0.0454322	0.0494775	0.918239	0.151448	0.120916	1	Shade
23.55	10.4564	1.58965	0.0819481	0.128446	0.637998	0.288511	0.155018	1	Shade
24	10.6192	1.99393	0.0900303	0.130065	0.692196	0.359236	0.158639	0.5	Shade
24.05	10.1366	2.65634	0.101216	0.133368	0.758928	0.472334	0.120508	0.5	Shade
24.1	6.94364	2.94929	0.0914955	0.0909887	1.00557	0.51094	0.0383286	0.5	Shade
24.24	13.5336	4.32802	0.147929	0.186094	0.794912	0.786632	0.163118	0.5	Shade
24.2	12.4465	4.83399	0.14729	0.173654	0.848181	0.893113	0.0808643	0.5	Shade
24.25	12.711	5.54495	0.16049	0.184768	0.868604	1.04196	0.10497	0.5	Shade
24.3	13.3619	6.11853	0.165831	0.175006	0.947571	1.19424	0.0797328	0.5	Shade
24.35	15.3205	6.946	0.195286	0.221263	0.882595	1.37065	0.0942269	0.5	Shade
24.4	20.2817	7.84055	0.217864	0.254959	0.854506	1.57608	0.161043	0.5	Shade
24.45	17.4135	8.06196	0.207682	0.231103	0.898656	1.66342	0.108624	0.5	Shade
24.5	15.9106	8.30971	0.196213	0.201579	0.973383	1.73404	0.0933949	0	Shade
24.55	19.5086	9.04128	0.225756	0.25275	0.893198	1.90447	0.146229	0	Shade
25	19.29	9.27629	0.224105	0.25006	0.896208	1.98247	0.119668	0.5	Shade
25.05	20.6284	9.69971	0.225669	0.263475	0.856508	2.08467	0.144672	0.5	Shade
25.1	21.3236	9.97524	0.240346	0.296865	0.809615	2.18744	0.137417	0.5	Shade
25.25	19.0648	10.0544	0.230625	0.241693	0.954209	2.23055	0.0949244	0.5	Shade
25.2	22.7324	10.5878	0.247961	0.279222	0.888042	2.35978	0.175767	0.5	Shade
25.25	20.0388	10.5723	0.231632	0.276039	0.839129	2.36195	0.104333	0.5	Shade
25.3	25.0769	11.2526	0.269456	0.321226	0.838835	2.52227	0.193379	0.5	Shade
25.35	20.1421	10.8966	0.241367	0.26769	0.901664	2.47429	0.111234	0.5	Shade
25.4	23.8255	11.3572	0.25622	0.310628	0.824846	2.57347	0.15359	0.5	Shade
25.45	25.4947	11.7804	0.265228	0.318544	0.832627	2.67235	0.194304	0.5	Shade
25.5	23.0121	11.6218	0.258422	0.315897	0.818058	2.64047	0.129782	0.5	Shade
25.55	22.2802	10.8474	0.238523	0.36061	0.661444	2.42014	0.0963719	0.5	Shade
26	31.982	12.735	0.307624	0.640185	0.480524	2.71367	0.124725	0.5	Shade
26.05	37.5407	13.98	0.337818	0.840779	0.401792	2.85343	0.139827	0.5	Shade
26.1	40.6925	14.4806	0.371856	0.930247	0.399739	2.93138	0.180808	1	Shade
26.26	41.4052	14.7137	0.377278	0.953572	0.395647	2.98099	0.188212	1	Shade
26.2	43.7616	15.1957	0.399212	0.98531	0.405164	3.05057	0.209115	1	Shade
26.25	46.3753	15.635	0.410958	1.01867	0.403425	3.12138	0.208212	1.5	Shade
26.3	47.8493	15.9818	0.421975	1.10095	0.383284	3.16185	0.214679	1.5	Shade
26.35	49.2656	16.3741	0.436107	1.12257	0.388489	3.21993	0.214278	2	Shade
26.4	52.3489	16.8579	0.441064	1.17237	0.376217	3.30636	0.273417	2	Shade
26.45	50.054	17.0293	0.450142	1.21363	0.370905	3.30166	0.204132	2	Shade
26.5	53.4106	18.1114	0.499703	1.33062	0.375542	3.37933	0.21144	2.5	Shade
26.55	57.2794	19.3276	0.557435	1.45026	0.384369	3.45765	0.185192	2.5	Shade
27	57.1943	19.3673	0.555231	1.44982	0.382966	3.50585	0.207799	3	Shade
27.05	54.9391	18.7746	0.519169	1.39928	0.371026	3.47964	0.19455	3	Shade
27.1	61.2158	20.691	0.596624	1.49773	0.398352	3.69802	0.258742	3.5	Shade
27.27	59.8848	19.3723	0.526773	1.43689	0.366605	3.63124	0.258595	4	Shade
27.2	59.0097	19.4642	0.518793	1.4465	0.358654	3.65444	0.240948	4	Shade
27.25	60.3666	19.7402	0.525857	1.46143	0.359823	3.72769	0.271235	4	Shade
27.3	59.1765	19.8227	0.538622	1.46732	0.367079	3.72758	0.243052	4.5	Shade
27.35	62.0684	20.3411	0.540097	1.48771	0.36304	3.81985	0.263647	4.5	Shade
27.4	60.6431	20.4378	0.555231	1.50648	0.368561	3.83169	0.254481	4.5	Shade
27.45	63.1069	20.9269	0.570837	1.5289	0.373365	3.91356	0.284448	5	Shade
27.5	59.2235	20.7504	0.554289	1.49846	0.369907	3.88661	0.211227	5.5	Shade
27.55	60.4948	20.7849	0.554772	1.39608	0.397377	3.94982	0.303716	5.5	Shade
28	57.0461	20.0823	0.533298	1.32583	0.402237	3.82634	0.265964	5.5	Shade
28.05	113.851	48.9874	1.83214	2.78034	0.658964	6.2567	0.307312	6	Shade
28.1	75.6658	25.7726	0.766494	1.83096	0.418629	4.44342	0.319748	6	Shade
28.28	542.544	299.027	12.5089	12.4585	1.00405	28.947	0.723874	6	Shade
28.2	73.7765	24.1867	0.67462	1.76435	0.382361	4.39118	0.33975	6	Shade
28.25	71.1068	24.1007	0.657179	1.75403	0.374669	4.41477	0.282497	6.5	Shade
28.3	72.0515	24.7207	0.68334	1.79811	0.380033	4.47432	0.288289	6.5	Shade
28.35	86.2918	32.2573	1.01868	2.17478	0.468406	5.15228	0.289992	6.5	Shade
28.4	988.118	562.397	23.7489	22.4486	1.05792	52.5563	1.13121	7	Shade
28.45	78.3988	27.0064	0.764577	1.93998	0.394116	4.7985	0.328436	7	Shade
28.5	78.8685	27.3076	0.76255	1.907	0.399868	4.90852	0.353359	7	Shade
28.55	106.082	42.449	1.40331	2.48063	0.565709	6.30084	0.373806	7.5	Shade
29	178.706	84.8687	3.21809	4.16305	0.773011	10.2397	0.442667	7.5	Shade
29.05	92.541	35.8067	1.1177	2.27698	0.490868	5.71519	0.331306	8	Shade
29.1	116.56	49.2332	1.69303	2.80674	0.603203	6.95218	0.356378	8	Shade
29.29	90.0435	33.7531	0.998116	2.13886	0.466659	5.69726	0.344184	8	Shade
29.2	84.1587	30.439	0.864681	2.00902	0.430399	5.40832	0.352471	8	Shade
29.25	84.4495	30.9665	0.854866	2.00632	0.426087	5.50519	0.349386	8.5	Shade
29.3	88.5311	34.5691	0.992896	2.1054	0.471594	5.9165	0.321877	8.5	Shade
29.35	90.3449	32.9213	0.933143	2.1335	0.437376	5.84218	0.385438	8.5	Shade
29.4	94.9657	36.3192	1.06613	2.28179	0.467234	6.1411	0.367443	8.5	Shade
29.45	115.797	48.0548	1.54361	2.74525	0.562285	7.33173	0.396742	8.5	Shade
29.5	202.82	97.9856	3.64109	4.71557	0.772142	12.0149	0.520238	8.5	Shade
29.55	99.6877	36.5059	1.05081	2.36808	0.443737	6.28456	0.413212	8.5	Shade
30	96.6613	35.0531	1.01786	2.29185	0.444121	6.03338	0.453014	8.5	Shade
30.05	132.549	52.231	1.73414	3.27837	0.528964	7.59965	0.422076	8.5	Shade
30.1	167.027	71.8725	2.55486	4.09971	0.623181	9.48936	0.475462	9	Shade
30.3	125.321	46.8822	1.46846	3.21865	0.456234	7.17851	0.377326	9	Shade
30.2	130.658	48.365	1.52353	3.3148	0.459615	7.44369	0.439142	9	Shade
30.25	196.893	86.1796	3.23151	4.93926	0.654249	10.533	0.453939	9.5	Shade
30.3	136.311	50.5848	1.60044	3.52561	0.453947	7.64756	0.415743	9.5	Shade
30.35	135.169	48.922	1.47489	3.36072	0.438861	7.80331	0.483099	10	Shade
30.4	130.757	47.2734	1.42453	3.34548	0.425807	7.49279	0.452389	10	Shade
30.45	1034.44	575.33	24.391	24.3637	1.00112	53.1264	1.17519	10.5	Shade
30.5	537.115	279.223	11.6902	13.0158	0.898152	26.9115	0.763296	10.5	Shade
30.55	387.127	189.856	7.70825	9.47259	0.813743	19.5294	0.665763	10.5	Shade
31	548.026	285.158	11.7297	13.1582	0.891441	28.1987	0.807269	10.5	Shade
31.05	211.69	88.1269	3.23428	5.41817	0.596932	10.9416	0.506155	11	Shade
31.1	324.569	153.152	6.12172	8.08237	0.757417	16.3317	0.600737	12	Shade
31.31	2317.55	1316.55	58.3918	55.1392	1.05899	118.99	2.12112	12	Shade

## Sheet: September environment
Time	Irradiance	PAR	Red	Far Red	R:FR	Blue	UVB	Temperature	Condition
8.1	232.585	132.548	4.93548	4.45772	1.10718	16.1392	0.35903	28.5	Sun
8.15	225.802	129.334	4.72236	4.306	1.09669	16.1067	0.34029	28.5	Sun
8.2	209.893	120.13	4.34272	3.98	1.09114	15.3463	0.31784	28.5	Sun
8.25	188.583	108.074	3.83982	3.53775	1.08538	14.1309	0.29542	28	Sun
8.3	161.73	92.8323	3.18376	2.95672	1.07679	12.7302	0.27297	28	Sun
8.35	147.455	85.3279	2.85406	2.62746	1.08624	12.1664	0.25801	28	Sun
8.4	132.067	76.164	2.44446	2.32085	1.05326	11.3588	0.24677	27.5	Sun
8.45	121.046	70.3494	2.198	2.07871	1.05739	10.864	0.23556	27.5	Sun
8.5	114.307	67.1286	2.0881	1.9141	1.0909	10.5	0.22808	27	Sun
8.55	108.611	65.7703	2.198	1.79468	1.22473	9.61538	0.20191	27	Sun
9	208.879	120.332	4.49922	3.95735	1.13693	14.3557	0.22809	26.5	Sun
9.05	215.034	124.1	4.71568	4.0994	1.15033	14.4025	0.20192	26.5	Sun
9.1	157.999	92.109	3.40356	2.93092	1.16126	11.4193	0.18695	26	Sun
9.15	160.398	94.4529	3.51012	2.97935	1.17815	11.6304	0.17947	26	Sun
9.2	189.536	111.645	4.27275	3.59913	1.18716	13.2275	0.18695	25.5	Sun
9.25	192.295	112.716	4.37931	3.66041	1.1964	13.0199	0.17198	26	Sun
9.3	157.074	92.1266	3.51012	2.95995	1.18587	10.9315	0.14581	25.5	Sun
9.35	165.563	96.8962	3.72658	3.15043	1.18288	11.3061	0.14208	25.5	Sun
9.4	186.737	109.574	4.27275	3.57327	1.19575	12.4667	0.14955	25.5	Sun
9.45	148.889	87.0835	3.39021	2.82763	1.19896	10.1598	0.12712	25.5	Sun
9.5	130.863	76.5455	2.96062	2.48868	1.18963	8.95906	0.11216	25.5	Sun
9.55	133.615	77.812	3.07052	2.59843	1.18168	8.76961	0.08971	25.5	Sun
10	146.207	84.1399	3.39355	2.91157	1.16554	9.15138	0.08973	25	Sun
10.05	138.097	79.1967	3.18376	2.74693	1.15902	8.56199	0.06355	24.5	Sun
10.1	123.423	70.2962	2.84738	2.47578	1.15009	7.61587	0.05981	24.5	Sun
10.15	108.665	61.9982	2.51435	2.16267	1.16261	6.7352	0.04859	24	Sun
10.2	113.006	64.0917	2.63092	2.30471	1.14154	6.82994	0.04859	24	Sun
10.25	97.5852	55.504	2.25791	1.98194	1.13924	6.00041	0.0299	24	Sun
10.3	106.45	60.4017	2.50767	2.16265	1.15954	6.40783	0.03737	23.5	Sun
10.35	92.8734	52.7769	2.14133	1.8754	1.1418	5.74164	0.02616	23.5	Sun
10.4	92.4591	52.6222	2.128	1.87218	1.13664	5.73434	0.02616	23.5	Sun
10.45	91.8862	52.5135	2.15803	1.86573	1.15667	5.69075	0.02242	23.5	Sun
10.5	83.5661	47.3994	1.96151	1.67203	1.17313	5.13068	0.01121	23	Sun
10.55	76.5472	43.1615	1.7584	1.54936	1.13492	4.6611	0.01121	23	Sun
11	82.6476	46.6287	1.93158	1.68815	1.1442	5.01407	0	23	Sun
11.05	82.9744	46.8774	1.96818	1.71723	1.14614	4.98118	0	23	Sun
11.1	74.388	42.1083	1.75506	1.53322	1.14469	4.5519	0	23	Sun
11.15	80.3721	45.4017	1.90157	1.66234	1.14391	4.68989	0	23	Sun
11.2	69.8075	39.474	1.6485	1.43315	1.15026	4.14432	0	23	Sun
11.25	53.546	30.6822	1.28545	1.07164	1.19952	3.45676	0	23	Sun
11.3	41.2618	23.9469	0.9891	0.81667	1.21114	2.8309	0	23	Sun
11.35	31.356	18.6282	0.74595	0.61329	1.21631	2.33997	0	23	Sun
11.4	21.6445	13.2713	0.52282	0.40347	1.29581	1.79398	0	23	Sun
11.45	15.7389	9.6222	0.3297	0.28401	1.16087	1.43038	0	22.5	Sun
11.5	9.75902	6.56652	0.2198	0.15812	1.39008	0.9316	0	22.5	Sun
11.55	7.12137	4.68461	0.1099	0.10976	1.00128	0.8952	0	22.5	Sun
12	5.84323	3.55611	0.1099	0.10976	1.00128	0.50975	0	22.5	Sun
12.05	2.70969	2.44124	0.0833	0.0129	6.45736	0.42917	0	22	Sun
12.1	0.9167	0.91378	0	0	0	0.16698	0	22	Sun
12.15	0	0	0	0	0	0	0	21.5	Sun
12.2	0.04709	0	0	0	0	0	0	21.5	Sun
12.25	0.00886	0	0	0	0	0	0	21.5	Sun
12.3	0.02058	0	0	0	0	0	0	21	Sun
12.35	0	0	0	0	0	0	0	21	Sun
12.4	0.00292	0	0	0	0	0	0	21	Sun
12.45	0.02344	0	0	0	0	0	0	20.5	Sun
12.5	0	0	0	0	0	0	0	20.5	Sun
12.55	0	0	0	0	0	0	0	20.5	Sun
13	0.05017	0	0	0	0	0	0	20.5	Sun
13.05	0	0	0	0	0	0	0	20.5	Sun
13.1	0	0	0	0	0	0	0	20.5	Sun
13.15	0	0	0	0	0	0	0	20.5	Sun
13.2	0	0	0	0	0	0	0	20	Sun
13.25	0	0	0	0	0	0	0	20	Sun
13.3	0	0	0	0	0	0	0	20	Sun
13.35	0	0	0	0	0	0	0	20	Sun
13.4	0	0	0	0	0	0	0	20	Sun
13.45	0	0	0	0	0	0	0	20	Sun
13.5	0	0	0	0	0	0	0	20	Sun
13.55	0	0	0	0	0	0	0	20	Sun
14	0	0	0	0	0	0	0	19.5	Sun
14.05	0	0	0	0	0	0	0	19.5	Sun
14.1	0	0	0	0	0	0	0	19.5	Sun
14.15	0	0	0	0	0	0	0	19.5	Sun
14.2	0	0	0	0	0	0	0	19.5	Sun
14.25	0	0	0	0	0	0	0	19.5	Sun
14.3	0	0	0	0	0	0	0	19.5	Sun
14.35	0	0	0	0	0	0	0	19.5	Sun
14.4	0	0	0	0	0	0	0	19.5	Sun
14.45	0	0	0	0	0	0	0	19.5	Sun
14.5	0	0	0	0	0	0	0	19.5	Sun
14.55	0	0	0	0	0	0	0	19.5	Sun
15	0	0	0	0	0	0	0	19	Sun
15.05	0	0	0	0	0	0	0	19	Sun
15.1	0	0	0	0	0	0	0	19	Sun
15.15	0	0	0	0	0	0	0	19	Sun
15.2	0	0	0	0	0	0	0	19	Sun
15.25	0	0	0	0	0	0	0	19	Sun
15.3	0	0	0	0	0	0	0	19	Sun
15.35	0	0	0	0	0	0	0	19	Sun
15.4	0	0	0	0	0	0	0	19	Sun
15.45	0	0	0	0	0	0	0	19	Sun
15.5	0	0	0	0	0	0	0	19	Sun
15.55	0	0	0	0	0	0	0	19	Sun
16	0	0	0	0	0	0	0	19	Sun
16.05	0	0	0	0	0	0	0	19	Sun
16.1	0	0	0	0	0	0	0	19	Sun
16.15	0	0	0	0	0	0	0	19	Sun
16.2	0	0	0	0	0	0	0	19	Sun
16.25	0	0	0	0	0	0	0	19	Sun
16.3	0	0	0	0	0	0	0	19	Sun
16.35	0	0	0	0	0	0	0	19	Sun
16.4	0	0	0	0	0	0	0	19	Sun
16.45	0	0	0	0	0	0	0	19	Sun
16.5	0	0	0	0	0	0	0	19	Sun
16.55	0	0	0	0	0	0	0	19	Sun
17	0	0	0	0	0	0	0	19	Sun
17.05	0	0	0	0	0	0	0	19	Sun
17.1	0	0	0	0	0	0	0	18.5	Sun
17.17	0	0	0	0	0	0	0	18.5	Sun
17.2	0	0	0	0	0	0	0	18.5	Sun
17.25	0	0	0	0	0	0	0	18.5	Sun
17.3	0	0	0	0	0	0	0	18.5	Sun
17.35	0	0	0	0	0	0	0	18.5	Sun
17.4	0	0	0	0	0	0	0	18.5	Sun
17.45	0	0	0	0	0	0	0	18.5	Sun
17.5	0	0	0	0	0	0	0	18.5	Sun
17.55	0	0	0	0	0	0	0	18.5	Sun
18	0	0	0	0	0	0	0	18.5	Sun
18.05	0	0	0	0	0	0	0	18.5	Sun
18.1	0	0	0	0	0	0	0	18.5	Sun
18.18	0	0	0	0	0	0	0	18.5	Sun
18.2	0	0	0	0	0	0	0	18.5	Sun
18.25	0	0	0	0	0	0	0	18.5	Sun
18.3	0	0	0	0	0	0	0	18.5	Sun
18.35	0	0	0	0	0	0	0	18.5	Sun
18.4	0	0	0	0	0	0	0	18.5	Sun
18.45	0	0	0	0	0	0	0	18.5	Sun
18.5	0	0	0	0	0	0	0	18.5	Sun
18.55	0	0	0	0	0	0	0	18.5	Sun
19	0	0	0	0	0	0	0	18.5	Sun
19.05	0	0	0	0	0	0	0	18.5	Sun
19.1	0	0	0	0	0	0	0	18.5	Sun
19.19	0	0	0	0	0	0	0	18.5	Sun
19.2	0	0	0	0	0	0	0	18.5	Sun
19.25	0	0	0	0	0	0	0	18.5	Sun
19.3	0	0	0	0	0	0	0	18.5	Sun
19.35	0	0	0	0	0	0	0	18.5	Sun
19.4	0	0	0	0	0	0	0	18.5	Sun
19.45	0	0	0	0	0	0	0	18.5	Sun
19.5	0	0	0	0	0	0	0	18.5	Sun
19.55	0	0	0	0	0	0	0	18.5	Sun
20	0	0	0	0	0	0	0	18.5	Sun
20.05	0	0	0	0	0	0	0	18.5	Sun
20.1	0	0	0	0	0	0	0	18.5	Sun
20.2	0	0	0	0	0	0	0	18.5	Sun
20.2	0	0	0	0	0	0	0	18.5	Sun
20.25	0	0	0	0	0	0	0	18.5	Sun
20.3	0	0	0	0	0	0	0	18.5	Sun
20.35	0	0	0	0	0	0	0	18.5	Sun
20.4	0	0	0	0	0	0	0	18.5	Sun
20.45	0	0	0	0	0	0	0	18.5	Sun
20.5	0	0	0	0	0	0	0	18.5	Sun
20.55	0	0	0	0	0	0	0	18.5	Sun
21	0	0	0	0	0	0	0	18.5	Sun
21.05	0	0	0	0	0	0	0	18.5	Sun
21.1	0	0	0	0	0	0	0	18	Sun
21.21	0	0	0	0	0	0	0	18	Sun
21.2	0	0	0	0	0	0	0	18	Sun
21.25	0	0	0	0	0	0	0	18	Sun
21.3	0	0	0	0	0	0	0	18	Sun
21.35	0	0	0	0	0	0	0	18	Sun
21.4	0	0	0	0	0	0	0	18	Sun
21.45	0	0	0	0	0	0	0	18	Sun
21.5	0	0	0	0	0	0	0	18	Sun
21.55	0	0	0	0	0	0	0	18	Sun
22	0	0	0	0	0	0	0	18	Sun
22.05	0	0	0	0	0	0	0	17.5	Sun
22.1	0	0	0	0	0	0	0	17.5	Sun
22.22	0	0	0	0	0	0	0	17.5	Sun
22.2	0	0	0	0	0	0	0	17.5	Sun
22.25	0.0828	0	0	0	0	0	0	17.5	Sun
22.3	0.27981	0	0	0	0	0	0	17.5	Sun
22.35	0.6616	0	0	0	0	0	0	17.5	Sun
22.4	0.32091	0	0	0	0	0	0	17.5	Sun
22.45	0.80356	0	0	0	0	0	0	17.5	Sun
22.5	0.42785	0	0	0	0	0	0	17.5	Sun
22.55	0.32875	0	0	0	0	0	0	17.5	Sun
23	1.15602	0	0	0	0	0	0	17.5	Sun
23.05	0.43815	0	0	0	0	0	0	17.5	Sun
23.1	1.14445	0	0	0	0	0	0	17.5	Sun
23.23	1.69466	0	0	0	0	0	0	18	Sun
23.2	1.13749	0	0	0	0	0	0	18	Sun
23.25	0.05891	0	0	0	0	0	0	18	Sun
23.3	1.09094	0	0	0	0	0	0	18	Sun
23.35	0.46607	0	0	0	0	0	0	18	Sun
23.4	2.64618	0	0	0	0	0	0	18	Sun
23.45	1.38409	0	0	0	0	0	0	18	Sun
23.5	1.572	0.13316	0	0	0	0	0	18	Sun
23.55	4.06586	1.60349	0.09992	0.04513	2.21405	0.41089	0	18	Sun
24	6.36226	3.01134	0.1099	0.10976	1.00128	0.50975	0	18	Sun
24.05	9.65488	4.68405	0.2198	0.18071	1.21631	0.51337	0	18	Sun
24.1	12.4237	6.02268	0.2198	0.21952	1.00128	0.92063	0	18	Sun
24.24	15.8377	8.57071	0.3297	0.30663	1.07524	0.98239	0	18	Sun
24.2	20.1664	10.678	0.4396	0.36795	1.19473	1.43038	0	18	Sun
24.25	26.8486	14.5426	0.5495	0.48739	1.12743	1.83411	0	18	Sun
24.3	31.447	17.384	0.6594	0.58747	1.12244	2.16877	0	18	Sun
24.35	34.5175	18.9732	0.7693	0.63262	1.21605	2.35826	0	18	Sun
24.4	39.8301	21.9746	0.8792	0.72946	1.20528	2.64548	0	18	Sun
24.45	47.2982	26.03	1.08565	0.86504	1.25503	3.07848	0	18	Sun
24.5	48.1405	26.6186	1.09232	0.87792	1.24421	3.16593	0	18	Sun
24.55	60.8518	33.8407	1.37535	1.11678	1.23153	3.93729	0.01121	18	Sun
25	76.8176	43.47	1.7584	1.44925	1.21332	4.90499	0.02616	18	Sun
25.05	90.3941	50.8331	2.08142	1.6978	1.22595	5.54913	0.04111	18.5	Sun
25.1	90.3558	51.0669	2.08476	1.69135	1.2326	5.58535	0.03364	18.5	Sun
25.25	79.167	44.7906	1.77837	1.45893	1.21895	5.11991	0.04111	18.5	Sun
25.2	69.5836	39.0017	1.5386	1.22976	1.25114	4.6542	0.04485	18.5	Sun
25.25	86.5558	48.838	1.97152	1.57513	1.25166	5.54554	0.04859	18.5	Sun
25.3	106.272	59.8069	2.41112	1.94308	1.24088	6.63342	0.05981	18.5	Sun
25.35	100.192	57.2982	2.30122	1.83333	1.25521	6.42988	0.05607	19	Sun
25.4	113.128	64.5587	2.62091	2.05607	1.27472	7.21203	0.07103	19	Sun
25.45	136.901	78.1231	3.17041	2.51121	1.2625	8.56939	0.09722	19	Sun
25.5	151.044	86.9294	3.51012	2.79198	1.25722	9.45337	0.10468	19	Sun
25.55	140.008	79.645	3.17708	2.53056	1.25548	8.95164	0.13463	19	Sun
26	145.275	83.4346	3.29032	2.62093	1.2554	9.41015	0.13837	19.5	Sun
26.05	172.637	99.6219	4.04627	3.14382	1.28706	10.8581	0.14584	19.5	Sun
26.1	186.638	107.442	4.3693	3.38913	1.28921	11.6549	0.1683	19.5	Sun
26.26	183.301	105.04	4.25607	3.31163	1.28519	11.4221	0.17204	19.5	Sun
26.2	181.238	103.752	4.16618	3.26647	1.27544	11.269	0.17578	20	Sun
26.25	156.67	90	3.61668	2.821	1.28206	9.74828	0.14211	20	Sun
26.3	124.85	70.9578	2.84071	2.22063	1.27924	7.87441	0.11965	20	Sun
26.35	127.806	73.041	2.92729	2.2852	1.28098	8.13274	0.12714	20	Sun
26.4	132.61	75.5883	3.02387	2.35297	1.28513	8.34014	0.13837	20	Sun
26.45	131.727	74.7446	2.96062	2.32716	1.2722	8.2965	0.14584	20	Sun
26.5	119.11	67.1589	2.6376	2.09152	1.26109	7.51063	0.13837	20	Sun
26.55	108.944	60.6712	2.41112	1.872	1.28799	6.85208	0.14587	20	Sun
27	120.664	67.9578	2.73415	2.10765	1.29725	7.47416	0.13463	20	Sun
27.05	132.017	74.8912	2.99058	2.3336	1.28153	8.21634	0.14584	20	Sun
27.1	135.35	77.4013	3.07052	2.40464	1.27691	8.59495	0.14958	20	Sun
27.27	140.847	80.2634	3.18042	2.50147	1.27142	8.9189	0.1683	20	Sun
27.2	143.226	81.257	3.27032	2.55312	1.28091	9.07899	0.17204	20	Sun
27.25	167.981	95.7248	3.83648	3.02116	1.26987	10.5271	0.21318	20	Sun
27.3	177.367	101.608	4.05628	3.18252	1.27455	11.1893	0.21692	20.5	Sun
27.35	181.128	104.144	4.15951	3.26648	1.27339	11.5025	0.2244	20.5	Sun
27.4	189.32	108.346	4.28274	3.41818	1.25293	11.9683	0.26184	20.5	Sun
27.45	166.821	95.7637	3.76988	3.00505	1.25451	10.8111	0.2244	20.5	Sun
27.5	203.506	116.734	4.61911	3.68611	1.25311	12.8487	0.26931	20.5	Sun
27.55	257.743	148.92	5.96783	4.69963	1.26985	15.9997	0.40053	20.5	Sun
28	283.571	164.021	6.57731	5.19026	1.26724	17.4441	0.47555	21	Sun
28.05	282.036	162.312	6.56396	5.14505	1.27578	17.2148	0.54323	21	Sun
28.1	231.089	132.208	5.26518	4.20573	1.25191	14.3224	0.29546	21	Sun
28.28	272.06	157.582	6.34749	4.92878	1.28784	16.9313	0.37033	21	Sun
28.2	354.236	206.428	8.32903	6.47171	1.28699	21.6174	0.62555	21.5	Sun
28.25	364.086	212.64	8.58209	6.65245	1.29006	22.3343	0.64423	22	Sun
28.3	306.629	178.02	7.11012	5.52916	1.28593	19.2382	0.61807	22	Sun
28.35	220.265	125.805	4.93548	3.9249	1.25748	14.1116	0.37796	22	Sun
28.4	350.492	203.784	8.20578	6.40715	1.28072	21.4138	0.64051	22.5	Sun
28.45	377.522	220.739	8.86851	6.89779	1.2857	23.2003	0.6779	22.5	Sun
28.5	330.646	192.283	7.66963	5.99076	1.28024	20.5881	0.64051	23	Sun
28.55	364.928	213.232	8.53881	6.66217	1.28169	22.5272	0.66294	23	Sun
29	428.847	251.117	10.1673	7.8629	1.29307	25.9799	0.71904	23	Sun
29.05	438.218	256.737	10.3904	8.07273	1.2871	26.4019	0.71905	23.5	Sun
29.1	424.523	247.568	9.99416	7.7983	1.28158	25.4961	0.70783	24	Sun
29.29	374.425	217.433	8.75195	6.80414	1.28627	22.8109	0.6704	24.5	Sun
29.2	460.905	268.182	10.9433	8.43739	1.297	27.2533	0.74523	24.5	Sun
29.25	334.096	192.62	7.76618	6.02621	1.28873	20.1183	0.62181	25	Sun
29.3	186.959	103.843	4.13284	3.29868	1.25288	11.4186	0.27684	25	Sun
29.35	217.937	123.91	5.00871	3.8894	1.28778	13.2231	0.28801	25	Sun
29.4	220.979	125.505	5.02536	3.88618	1.29314	13.5982	0.44196	24.5	Sun
29.45	191.484	108.207	4.3493	3.35358	1.29691	11.7933	0.28435	24.5	Sun
29.5	144.223	79.6678	3.17041	2.49173	1.27237	8.78048	0.19823	24.5	Sun
29.55	173.356	97.5975	3.91636	3.01143	1.3005	10.691	0.27316	24	Sun
30	201.433	115.536	4.66236	3.5311	1.32037	12.4846	0.27306	23.5	Sun
30.05	188.405	107.426	4.28938	3.26643	1.31317	11.7496	0.27691	23.5	Sun
30.1	171.555	97.2398	3.91636	2.94042	1.3319	10.7019	0.24312	23.5	Sun
30.3	134.752	75.8546	3.05717	2.28191	1.33974	8.43493	0.17952	23	Sun
30.2	63.3614	34.1429	1.3188	1.02957	1.28092	3.99195	0.09349	23	Sun
30.25	42.5594	21.8846	0.87586	0.65838	1.33033	2.58724	0.05233	22.5	Sun
30.3	44.8086	24.6309	0.98576	0.67774	1.45448	2.88927	0.05607	22.5	Sun
30.35	39.7301	22.2937	0.8792	0.59059	1.48868	2.62362	0.04859	22	Sun
30.4	47.8925	26.9196	1.08898	0.72292	1.50636	3.11861	0.05233	22	Sun
30.45	43.1917	23.755	0.97241	0.6487	1.49901	2.7802	0.05233	21.5	Sun
30.5	58.5324	33.537	1.3188	0.89399	1.47518	3.82096	0.05981	21.5	Sun
30.55	42.7383	22.9002	0.8792	0.6487	1.35533	2.66004	0.05233	21	Sun
31	83.3538	48.0613	1.95484	1.3071	1.49556	5.45094	0.10098	21	Sun
31.05	80.4832	46.2554	1.85828	1.25225	1.48395	5.31273	0.11221	21	Sun
31.1	79.9146	45.7811	1.85161	1.24579	1.48629	5.1418	0.10098	21	Sun
31.31	112.336	64.7441	2.62091	1.83003	1.43217	7.19019	0.16082	21	Sun
8	26.6026	13.9949	0.5495	0.49704	1.10554	1.50282	0	20.5	Shade
8.05	27.4611	14.1476	0.5495	0.50994	1.07758	1.54282	0	20	Shade
8.1	36.4506	19.3409	0.7693	0.69392	1.10863	2.1322	0.01495	20	Shade
8.15	40.8282	22.0063	0.8792	0.77459	1.13505	2.4198	0.01868	19.5	Shade
8.2	26.2537	14.1831	0.5495	0.50349	1.09138	1.5537	0	19.5	Shade
8.25	21.6108	11.3808	0.4396	0.39373	1.1165	1.32821	0	19.5	Shade
8.3	26.1379	13.6475	0.5495	0.49059	1.12008	1.48107	0	19.5	Shade
8.35	30.0835	15.8695	0.6594	0.58422	1.12868	1.71372	0	19.5	Shade
8.4	30.9463	16.6378	0.6594	0.61003	1.08093	1.84129	0	19.5	Shade
8.45	28.3665	14.4165	0.5495	0.51962	1.0575	1.64827	0	19.5	Shade
8.5	28.8362	15.3852	0.64938	0.51962	1.24972	1.69194	0	19.5	Shade
8.55	21.4917	11.3736	0.4396	0.39696	1.10742	1.33182	0	20.5	Shade
9	27.0719	14.1756	0.5495	0.50994	1.07758	1.55373	0	20	Shade
9.05	35.2292	18.7497	0.7693	0.67131	1.14597	1.98307	0	19.5	Shade
9.1	27.5698	14.6964	0.55949	0.5293	1.05704	1.61545	0	19.5	Shade
9.15	27.2839	14.6692	0.56281	0.51639	1.08989	1.64097	0	19.5	Shade
9.2	25.1077	13.2397	0.5495	0.47771	1.15028	1.434	0	19.5	Shade
9.25	26.7942	14.1812	0.5495	0.51316	1.07082	1.51008	0	19	Shade
9.3	21.4912	11.4085	0.4396	0.38729	1.13507	1.33916	0	19	Shade
9.35	19.0542	10.1824	0.43626	0.36472	1.19615	1.07324	0	19	Shade
9.4	21.8627	11.5203	0.4396	0.41632	1.05592	1.35737	0	19	Shade
9.45	22.0591	11.4747	0.4396	0.40987	1.07254	1.33546	0	19	Shade
9.5	18.8129	9.84595	0.4396	0.36472	1.20531	1.00043	0	19	Shade
9.55	21.4276	11.4423	0.4396	0.40019	1.09848	1.29899	0	19	Shade
10	19.1053	10.401	0.4396	0.36472	1.20531	1.02585	0	19	Shade
10.05	16.2768	8.58202	0.3297	0.31953	1.03183	0.92794	0	19	Shade
10.1	17.9324	9.5546	0.43626	0.3615	1.2068	0.93522	0	19	Shade
10.15	13.8122	7.42601	0.3297	0.25819	1.27697	0.91697	0	19	Shade
10.2	10.7086	5.66608	0.2198	0.23562	0.932858	0.56403	0	19	Shade
10.25	10.7117	5.59735	0.2198	0.21305	1.03168	0.50975	0	19	Shade
10.3	10.3162	5.59374	0.2198	0.19688	1.11642	0.50975	0	19	Shade
10.35	8.64838	4.60891	0.2198	0.14843	1.48083	0.50243	0	19	Shade
10.4	8.04406	4.68504	0.2198	0.14843	1.48083	0.50975	0	19	Shade
10.45	8.31349	4.82721	0.2198	0.14198	1.54811	0.50975	0	19	Shade
10.5	6.43144	3.01134	0.1099	0.13553	0.810891	0.45115	0	18.5	Shade
10.55	5.29846	3.01134	0.1099	0.10976	1.00128	0.42185	0	18.5	Shade
11	4.51869	3.01134	0.1099	0.10976	1.00128	0.41454	0	18.5	Shade
11.05	4.89514	2.98576	0.1099	0.10976	1.00128	0.3853	0	18.5	Shade
11.1	5.20473	2.98217	0.1099	0.10976	1.00128	0.38171	0	18.5	Shade
11.15	4.41579	2.54021	0.1099	0.10007	1.09823	0.00363	0	18.5	Shade
11.2	4.28596	2.60289	0.1099	0.09362	1.17389	0.02905	0	18.5	Shade
11.25	3.34798	1.90064	0.09993	0.05808	1.72056	0	0	18	Shade
11.3	0.65328	0	0	0.02255	0	0	0	18	Shade
11.35	0.24955	0	0	0.00322	0	0	0	18	Shade
11.4	0.96862	0	0	0.03867	0	0	0	18.5	Shade
11.45	1.13055	0	0	0.02255	0	0	0	18.5	Shade
11.5	0.28698	0	0	0	0	0	0	18.5	Shade
11.55	0.0737	0	0	0	0	0	0	18.5	Shade
12	0.05678	0	0	0	0	0	0	18.5	Shade
12.05	0.24814	0	0	0	0	0	0	18.5	Shade
12.1	0.01466	0	0	0	0	0	0	18.5	Shade
12.15	0.01941	0	0	0	0	0	0	18.5	Shade
12.2	0.0144	0	0	0	0	0	0	18	Shade
12.25	0.00382	0	0	0	0	0	0	18	Shade
12.3	0.08981	0	0	0	0	0	0	18	Shade
12.35	0.06776	0	0	0	0	0	0	18	Shade
12.4	0.1083	0	0	0	0	0	0	18	Shade
12.45	0.02337	0	0	0	0	0	0	18	Shade
12.5	0.10336	0	0	0	0	0	0	18	Shade
12.55	0	0	0	0	0	0	0	18	Shade
13	0	0	0	0	0	0	0	18	Shade
13.05	0	0	0	0	0	0	0	18	Shade
13.1	0	0	0	0	0	0	0	18	Shade
13.15	0	0	0	0	0	0	0	18	Shade
13.2	0	0	0	0	0	0	0	18	Shade
13.25	0	0	0	0	0	0	0	18	Shade
13.3	0	0	0	0	0	0	0	18	Shade
13.35	0	0	0	0	0	0	0	18	Shade
13.4	0	0	0	0	0	0	0	18	Shade
13.45	0	0	0	0	0	0	0	18	Shade
13.5	0	0	0	0	0	0	0	18	Shade
13.55	0	0	0	0	0	0	0	18	Shade
14	0	0	0	0	0	0	0	18	Shade
14.05	0	0	0	0	0	0	0	18	Shade
14.1	0	0	0	0	0	0	0	18	Shade
14.15	0	0	0	0	0	0	0	18	Shade
14.2	0	0	0	0	0	0	0	18	Shade
14.25	0	0	0	0	0	0	0	18	Shade
14.3	0	0	0	0	0	0	0	17.5	Shade
14.35	0	0	0	0	0	0	0	17.5	Shade
14.4	0	0	0	0	0	0	0	17.5	Shade
14.45	0	0	0	0	0	0	0	17.5	Shade
14.5	0	0	0	0	0	0	0	17.5	Shade
14.55	0	0	0	0	0	0	0	17.5	Shade
15	0	0	0	0	0	0	0	17.5	Shade
15.05	0	0	0	0	0	0	0	17.5	Shade
15.1	0	0	0	0	0	0	0	17.5	Shade
15.15	0	0	0	0	0	0	0	17.5	Shade
15.2	0	0	0	0	0	0	0	17.5	Shade
15.25	0	0	0	0	0	0	0	17.5	Shade
15.3	0	0	0	0	0	0	0	17.5	Shade
15.35	0	0	0	0	0	0	0	17.5	Shade
15.4	0	0	0	0	0	0	0	17.5	Shade
15.45	0	0	0	0	0	0	0	17.5	Shade
15.5	0	0	0	0	0	0	0	17.5	Shade
15.55	0	0	0	0	0	0	0	17.5	Shade
16	0	0	0	0	0	0	0	17.5	Shade
16.05	0	0	0	0	0	0	0	17.5	Shade
16.1	0	0	0	0	0	0	0	17.5	Shade
16.15	0	0	0	0	0	0	0	17.5	Shade
16.2	0	0	0	0	0	0	0	17.5	Shade
16.25	0	0	0	0	0	0	0	17.5	Shade
16.3	0	0	0	0	0	0	0	17.5	Shade
16.35	0	0	0	0	0	0	0	17.5	Shade
16.4	0	0	0	0	0	0	0	17.5	Shade
16.45	0	0	0	0	0	0	0	17.5	Shade
16.5	0	0	0	0	0	0	0	17.5	Shade
16.55	0	0	0	0	0	0	0	17.5	Shade
17	0	0	0	0	0	0	0	17.5	Shade
17.05	0	0	0	0	0	0	0	17.5	Shade
17.1	0	0	0	0	0	0	0	17.5	Shade
17.17	0	0	0	0	0	0	0	17.5	Shade
17.2	0	0	0	0	0	0	0	17.5	Shade
17.25	0	0	0	0	0	0	0	17.5	Shade
17.3	0	0	0	0	0	0	0	17.5	Shade
17.35	0	0	0	0	0	0	0	17.5	Shade
17.4	0	0	0	0	0	0	0	17.5	Shade
17.45	0	0	0	0	0	0	0	17.5	Shade
17.5	0	0	0	0	0	0	0	17.5	Shade
17.55	0	0	0	0	0	0	0	17.5	Shade
18	0	0	0	0	0	0	0	17.5	Shade
18.05	0	0	0	0	0	0	0	17.5	Shade
18.1	0	0	0	0	0	0	0	17.5	Shade
18.18	0	0	0	0	0	0	0	17.5	Shade
18.2	0	0	0	0	0	0	0	17.5	Shade
18.25	0	0	0	0	0	0	0	17.5	Shade
18.3	0	0	0	0	0	0	0	17.5	Shade
18.35	0	0	0	0	0	0	0	17.5	Shade
18.4	0	0	0	0	0	0	0	17.5	Shade
18.45	0	0	0	0	0	0	0	17.5	Shade
18.5	0	0	0	0	0	0	0	17.5	Shade
18.55	0	0	0	0	0	0	0	17.5	Shade
19	0	0	0	0	0	0	0	17.5	Shade
19.05	0	0	0	0	0	0	0	17.5	Shade
19.1	0	0	0	0	0	0	0	17.5	Shade
19.19	0	0	0	0	0	0	0	17.5	Shade
19.2	0	0	0	0	0	0	0	17.5	Shade
19.25	0	0	0	0	0	0	0	17.5	Shade
19.3	0	0	0	0	0	0	0	17.5	Shade
19.35	0	0	0	0	0	0	0	17.5	Shade
19.4	0	0	0	0	0	0	0	17.5	Shade
19.45	0	0	0	0	0	0	0	17.5	Shade
19.5	0	0	0	0	0	0	0	17.5	Shade
19.55	0	0	0	0	0	0	0	17.5	Shade
20	0	0	0	0	0	0	0	17.5	Shade
20.05	0	0	0	0	0	0	0	17.5	Shade
20.1	0	0	0	0	0	0	0	17.5	Shade
20.2	0	0	0	0	0	0	0	17.5	Shade
20.2	0	0	0	0	0	0	0	17.5	Shade
20.25	0	0	0	0	0	0	0	17.5	Shade
20.3	0	0	0	0	0	0	0	17.5	Shade
20.35	0	0	0	0	0	0	0	17.5	Shade
20.4	0	0	0	0	0	0	0	17.5	Shade
20.45	0	0	0	0	0	0	0	17.5	Shade
20.5	0	0	0	0	0	0	0	17.5	Shade
20.55	0	0	0	0	0	0	0	17.5	Shade
21	0	0	0	0	0	0	0	17.5	Shade
21.05	0	0	0	0	0	0	0	17.5	Shade
21.1	0	0	0	0	0	0	0	17.5	Shade
21.21	0	0	0	0	0	0	0	17.5	Shade
21.2	0	0	0	0	0	0	0	17.5	Shade
21.25	0	0	0	0	0	0	0	17.5	Shade
21.3	0	0	0	0	0	0	0	17.5	Shade
21.35	0	0	0	0	0	0	0	17.5	Shade
21.4	0	0	0	0	0	0	0	17.5	Shade
21.45	0	0	0	0	0	0	0	17.5	Shade
21.5	0	0	0	0	0	0	0	17.5	Shade
21.55	0	0	0	0	0	0	0	17.5	Shade
22	0	0	0	0	0	0	0	17.5	Shade
22.05	0	0	0	0	0	0	0	17.5	Shade
22.1	0	0	0	0	0	0	0	17.5	Shade
22.22	0	0	0	0	0	0	0	17.5	Shade
22.2	0	0	0	0	0	0	0	17.5	Shade
22.25	0	0	0	0	0	0	0	17.5	Shade
22.3	0	0	0	0	0	0	0	17.5	Shade
22.35	0.45353	0	0	0	0	0	0	17.5	Shade
22.4	0.39808	0	0	0	0	0	0	17.5	Shade
22.45	0.61857	0	0	0	0	0	0	17.5	Shade
22.5	0.64678	0	0	0	0	0	0	17.5	Shade
22.55	1.2436	0	0	0	0	0	0	17.5	Shade
23	0.41427	0	0	0	0	0	0	17.5	Shade
23.05	0.06183	0	0	0	0	0	0	17.5	Shade
23.1	0.86114	0	0	0	0	0	0	17.5	Shade
23.23	0.19457	0	0	0	0	0	0	17.5	Shade
23.2	0.18598	0	0	0	0	0	0	17.5	Shade
23.25	0.1849	0	0	0	0	0	0	17.5	Shade
23.3	0.01057	0	0	0	0	0	0	17.5	Shade
23.35	0.57009	0	0	0	0	0	0	17.5	Shade
23.4	0.10117	0	0	0	0	0	0	17.5	Shade
23.45	0.11338	0	0	0	0	0	0	17.5	Shade
23.5	0.06876	0	0	0	0	0	0	17.5	Shade
23.55	0.15117	0	0	0	0	0	0	17.5	Shade
24	0.06338	0	0	0	0	0	0	17.5	Shade
24.05	0.41301	0	0	0	0	0	0	17.5	Shade
24.1	0.33008	0	0	0	0	0	0	17.5	Shade
24.24	0.38834	0	0	0	0	0	0	17.5	Shade
24.2	0.71126	0	0	0	0	0	0	17.5	Shade
24.25	0.87132	0	0	0.00644	0	0	0	17.5	Shade
24.3	1.12168	0	0	0.00966	0	0	0	17.5	Shade
24.35	1.15104	0	0	0	0	0	0	17.5	Shade
24.4	1.99788	0.41825	0.01996	0.03544	0.563205	0	0	17.5	Shade
24.45	4.24094	2.32613	0.1099	0.06126	1.79399	0	0	17.5	Shade
24.5	4.12284	2.601	0.1099	0.08065	1.36268	0.05065	0	17.5	Shade
24.55	5.83553	3.00046	0.1099	0.10976	1.00128	0.40731	0	17.5	Shade
25	5.70493	3.01134	0.1099	0.10976	1.00128	0.41819	0	17.5	Shade
25.05	5.07548	3.01134	0.1099	0.10329	1.06399	0.41454	0	17.5	Shade
25.1	5.81046	3.01134	0.1099	0.10976	1.00128	0.42551	0	17.5	Shade
25.25	5.86776	3.01134	0.1099	0.10976	1.00128	0.42917	0	17.5	Shade
25.2	5.66216	3.01134	0.1099	0.10976	1.00128	0.42917	0	17.5	Shade
25.25	6.67903	3.01134	0.1099	0.10976	1.00128	0.48411	0	18	Shade
25.3	8.12654	3.63335	0.17644	0.13876	1.27155	0.50975	0	18	Shade
25.35	5.8044	3.01134	0.1099	0.10976	1.00128	0.47313	0	18	Shade
25.4	6.46594	3.01465	0.1099	0.10976	1.00128	0.50975	0	18	Shade
25.45	7.70971	3.54288	0.17312	0.13553	1.27736	0.50975	0	18	Shade
25.5	6.90228	3.01134	0.1099	0.10976	1.00128	0.50975	0	18	Shade
25.55	7.38309	3.03125	0.1099	0.11942	0.920281	0.50975	0	18	Shade
26	6.08984	3.01134	0.1099	0.10976	1.00128	0.46947	0	18	Shade
26.05	6.35925	3.01134	0.1099	0.10976	1.00128	0.41819	0	18	Shade
26.1	6.48004	3.01134	0.1099	0.10976	1.00128	0.4658	0	18	Shade
26.26	5.78699	3.01134	0.1099	0.10976	1.00128	0.4658	0	18	Shade
26.2	5.52149	3.01134	0.1099	0.10976	1.00128	0.44015	0	18	Shade
26.25	6.67119	3.01134	0.1099	0.10976	1.00128	0.49144	0	18	Shade
26.3	9.47538	4.81795	0.2198	0.13553	1.62178	0.50975	0	18	Shade
26.35	5.74249	3.01134	0.1099	0.10976	1.00128	0.44749	0	18	Shade
26.4	5.29809	2.96411	0.1099	0.10976	1.00128	0.36365	0	18	Shade
26.45	6.28686	3.01134	0.1099	0.10976	1.00128	0.46215	0	18	Shade
26.5	10.0034	5.41125	0.2198	0.14198	1.54811	0.50975	0	18	Shade
26.55	10.3437	5.58875	0.2198	0.1452	1.51377	0.50975	0	18	Shade
27	9.39543	5.30941	0.2198	0.14843	1.48083	0.50975	0	18	Shade
27.05	6.77273	3.01134	0.1099	0.10976	1.00128	0.50975	0	18	Shade
27.1	7.69076	3.75273	0.16645	0.10976	1.51649	0.50975	0	18	Shade
27.27	7.32935	3.78654	0.17979	0.13553	1.32657	0.50975	0	18	Shade
27.2	8.89409	5.12565	0.2198	0.13876	1.58403	0.50975	0	18	Shade
27.25	8.50279	4.09929	0.21646	0.13231	1.63601	0.50975	0	18	Shade
27.3	5.86422	3.01134	0.1099	0.10976	1.00128	0.4365	0	18	Shade
27.35	6.83098	3.01134	0.1099	0.10976	1.00128	0.47679	0	18	Shade
27.4	5.55276	3.01134	0.1099	0.10976	1.00128	0.42185	0	18	Shade
27.45	5.95076	3.01134	0.1099	0.10976	1.00128	0.46215	0	18	Shade
27.5	5.52933	3.01134	0.1099	0.10976	1.00128	0.41819	0	18	Shade
27.55	8.04082	4.41505	0.21646	0.12264	1.765	0.50975	0	18	Shade
28	6.73663	3.04805	0.12986	0.10976	1.18313	0.50609	0	18	Shade
28.05	6.09772	3.01134	0.1099	0.10976	1.00128	0.42185	0	18	Shade
28.1	8.91103	4.74248	0.2198	0.13231	1.66125	0.50975	0	18	Shade
28.28	9.88891	5.49052	0.2198	0.1452	1.51377	0.50975	0	18	Shade
28.2	6.85431	3.01134	0.1099	0.10976	1.00128	0.47679	0	18	Shade
28.25	6.82427	3.01134	0.1099	0.10976	1.00128	0.50609	0	18	Shade
28.3	5.84492	3.01134	0.1099	0.10976	1.00128	0.43285	0	18	Shade
28.35	5.45529	3.01134	0.1099	0.10976	1.00128	0.42185	0	18	Shade
28.4	6.15539	3.01134	0.1099	0.10976	1.00128	0.46581	0	18	Shade
28.45	5.93936	3.01134	0.1099	0.10976	1.00128	0.45482	0	18	Shade
28.5	5.69034	3.01134	0.1099	0.10976	1.00128	0.44381	0	18	Shade
28.55	9.31112	5.16108	0.2198	0.13553	1.62178	0.50975	0	18	Shade
29	12.3307	6.31046	0.26636	0.20009	1.3312	0.87341	0	18	Shade
29.05	9.7357	5.29554	0.2198	0.13553	1.62178	0.50975	0	18	Shade
29.1	5.8729	3.01134	0.1099	0.10976	1.00128	0.42185	0	18	Shade
29.29	7.18012	3.21413	0.11656	0.11942	0.976051	0.50975	0	18	Shade
29.2	8.843	4.78178	0.2198	0.13876	1.58403	0.50975	0	18	Shade
29.25	14.0862	7.30476	0.3297	0.24529	1.34412	0.91697	0	18	Shade
29.3	16.0996	8.61591	0.3297	0.26142	1.26119	0.9316	0	18	Shade
29.35	19.6946	10.2375	0.4396	0.32917	1.33548	1.05503	0	18	Shade
29.4	18.2065	9.91824	0.4396	0.3001	1.46485	1.00409	0	18	Shade
29.45	16.3662	8.61953	0.3297	0.26787	1.23082	0.9316	0	18	Shade
29.5	11.8602	5.78234	0.2198	0.22274	0.986801	0.68029	0	18	Shade
29.55	13.3923	6.88299	0.32636	0.2324	1.4043	0.88431	0	18	Shade
30	11.3834	5.72785	0.2198	0.18072	1.21625	0.6258	0	18	Shade
30.05	10.7616	5.6878	0.2198	0.18394	1.19495	0.58575	0	18	Shade
30.1	7.75046	3.66781	0.20313	0.13553	1.49878	0.50975	0	18	Shade
30.3	6.29537	3.01134	0.1099	0.10976	1.00128	0.43283	0	18	Shade
30.2	5.72465	2.90206	0.1099	0.10976	1.00128	0.3016	0	18	Shade
30.25	5.1049	2.862	0.1099	0.10976	1.00128	0.26154	0	18	Shade
30.3	6.14914	2.99683	0.1099	0.10976	1.00128	0.39637	0	18	Shade
30.35	6.01473	2.97142	0.1099	0.10976	1.00128	0.37096	0	18	Shade
30.4	6.62606	3.01134	0.1099	0.1162	0.945783	0.4475	0	18	Shade
30.45	11.5933	5.64798	0.2198	0.21952	1.00128	0.54593	0	18	Shade
30.5	13.9103	7.16498	0.3297	0.25496	1.29314	0.73844	0	18	Shade
30.55	26.7896	13.9666	0.5495	0.48738	1.12746	1.50282	0	18.5	Shade
31	30.8341	16.1801	0.6594	0.60358	1.09248	1.68822	0	18.5	Shade
31.05	20.8862	10.1514	0.4396	0.36795	1.19473	1.12058	0	18.5	Shade
31.1	24.5715	12.9986	0.54616	0.45185	1.20872	1.43038	0	18.5	Shade
31.31	31.117	17.2073	0.6594	0.53898	1.22342	1.94313	0	18.5	Shade

## Sheet: Manipulation transcripts
Time	CCA1	SIG5	BLRP	Condition
11	0.114229	0.429283	1.00696	Ambient Conditions
11	0.0940779	0.223756	0.97942	Ambient Conditions
11	0.114229	0.34151	1.09429	Ambient Conditions
11	0.134904	0.403321	1	Ambient Conditions
11	0.157127	0.447513	0.972655	Ambient Conditions
11	0.126745	1.07177	1.25701	Ambient Conditions
13	0.0426888	0.116629	0.496546	Ambient Conditions
13	0.0476956	0.11744	0.646176	Ambient Conditions
13	0.0791098	0.118257	0.570382	Ambient Conditions
13	0.0647041	0.124137	0.628507	Ambient Conditions
13	0.0334929	0.0960547	0.543367	Ambient Conditions
15	0.0518325	0.098073	0.895025	Ambient Conditions
15	0.0824692	0.0987552	1.18099	Ambient Conditions
15	0.0607909	0.0960547	0.586417	Ambient Conditions
15	0.0319066	0.0758872	0.297302	Ambient Conditions
15	0.0441942	0.0665231	0.574349	Ambient Conditions
17	0.111878	0.130308	0.61132	Ambient Conditions
17	0.0633725	0.0559391	0.503478	Ambient Conditions
17	0.0595399	0.0540336	0.493116	Ambient Conditions
17	0.0451228	0.0693481	0.570382	Ambient Conditions
17	0.0633725	0.0625	0.590496	Ambient Conditions
17	0.0595399	0.0688691	0.510506	Ambient Conditions
19	0.716978	0.169576	0.779165	Ambient Conditions
19	0.360982	0.139661	0.456916	Ambient Conditions
19	0.456916	0.0883884	0.351111	Ambient Conditions
19	0.535887	0.211686	0.655197	Ambient Conditions
19	0.363493	0.231647	0.578344	Ambient Conditions
21	4.02782	0.327598	0.594604	Ambient Conditions
21	3.16017	0.295248	0.460094	Ambient Conditions
21	3.34035	0.279322	0.392292	Ambient Conditions
21	4.08405	0.29937	0.435275	Ambient Conditions
21	5.46416	0.353553	0.521233	Ambient Conditions
21	3.5801	0.301452	0.460094	Ambient Conditions
23	9.06307	0.840896	0.817902	Ambient Conditions
23	13.3614	0.90125	1.48452	Ambient Conditions
23	8.1681	0.768438	0.795536	Ambient Conditions
23	17.1484	1.02811	1.31039	Ambient Conditions
23	10.1261	0.806642	1.41421	Ambient Conditions
25	11.1579	0.835088	1.09429	Ambient Conditions
25	21.4068	2.47942	2.20381	Ambient Conditions
25	21.8566	1.38511	1.7411	Ambient Conditions
25	19.0273	1.52626	1.77769	Ambient Conditions
27	19.2929	2.82843	0.31864	Ambient Conditions
27	21.7057	3.605	1.60214	Ambient Conditions
27	17.3878	3.65533	4.78991	Ambient Conditions
27	7.11074	2.11404	2.21914	Ambient Conditions
27	11.1579	1.64718	1.60214	Ambient Conditions
29	4.28709	1.02811	1.51572	Ambient Conditions
29	8	2.15846	2.34567	Ambient Conditions
29	7.4127	2.39496	2.12874	Ambient Conditions
29	8.9383	1.97247	3.09513	Ambient Conditions
29	8.28212	1.94531	2.01391	Ambient Conditions
29	5.65685	3.07375	3.38698	Ambient Conditions
31	2.67586	1.98618	2.58471	Ambient Conditions
31	1.98618	3.45815	2.75108	Ambient Conditions
31	2.44528	1.34723	2.31338	Ambient Conditions
31	3.18215	1.79005	3.34035	Ambient Conditions
31	2.58471	2.05623	3.63008	Ambient Conditions
31	4.28709	4.14106	5.57897	Ambient Conditions
33	0.712025	1.14076	0.61132	Ambient Conditions
33	0.426317	2.54912	0.598739	Ambient Conditions
33	0.664343	1.51572	5.9794	Ambient Conditions
33	0.381565	1.77769	5.9794	Ambient Conditions
33	0.692555	2.20381	3.65533	Ambient Conditions
33	0.840896	0.543367	2.31338	Ambient Conditions
35	0.389582	2.01391	6.40856	Ambient Conditions
35	1.26576	1.26576	5.09824	Ambient Conditions
35	0.90125	0.646176	5.81589	Ambient Conditions
35	0.420448	0.570382	7.67411	Ambient Conditions
35	0.846745	0.920188	9.98664	Ambient Conditions
37	0.208772	0.712025	2.37841	Ambient Conditions
37	0.183011	0.517632	4.85678	Ambient Conditions
37	0.25349	0.447513	2.42839	Ambient Conditions
37	0.438303	0.702222	5.02805	Ambient Conditions
37	0.598739	0.664343	3.86375	Ambient Conditions
39	0.176777	0.303549	2.9897	Ambient Conditions
39	0.228458	0.417544	4.92458	Ambient Conditions
39	0.154963	0.269807	1.02101	Ambient Conditions
39	0.378929	0.269807	2.69447	Ambient Conditions
39	0.205898	0.115023	1.28343	Ambient Conditions
11	0.111105	0.174343	0.959264	Warm
11	0.130308	0.429283	1.84038	Warm
11	0.121582	0.219151	1.43396	Warm
11	0.441352	0.466517	1.37554	Warm
11	0.118257	0.180491	1	Warm
11	0.120742	0.248273	1.17283	Warm
13	0.03125	0.0669858	0.48971	Warm
13	0.0330318	0.0629347	0.993093	Warm
13	0.0272047	0.0896222	1.07177	Warm
13	0.0371627	0.151774	1.07923	Warm
13	0.0332616	0.0679209	0.5	Warm
13	0.0384733	0.0947323	1.16473	Warm
15	0.0154099	0.0457527	0.373712	Warm
15	0.0138882	0.032352	0.779165	Warm
15	0.0412346	0.0758872	1.23114	Warm
15	0.0285572	0.0896222	0.812252	Warm
15	0.0162885	0.0415214	0.692555	Warm
15	0.0150928	0.0454366	0.986233	Warm
17	0.0379436	0.0665231	0.562529	Warm
17	0.0733022	0.0712977	0.742262	Warm
17	0.196146	0.0877778	0.726986	Warm
17	0.0579117	0.0647041	0.598739	Warm
17	0.052556	0.0575117	0.510506	Warm
17	0.0291573	0.0536603	0.80107	Warm
19	0.210224	0.11908	0.482968	Warm
19	0.301452	0.0953912	0.532185	Warm
19	0.220676	0.102949	0.493116	Warm
19	0.752623	0.153893	0.678302	Warm
19	0.353553	0.149685		Warm
21	4.16986	0.332171	0.615572	Warm
21	5.24157	0.417544	1.07923	Warm
21	4.08405	0.429283	0.858565	Warm
21	4.59479	0.334482	0.707107	Warm
21	2.73208	0.258816	0.550953	Warm
23	12.996	0.939523	2.71321	Warm
23	10.7034	0.795536	1.68179	Warm
23	13.6422	0.846745	2	Warm
23	12.295	0.779165	1.6245	Warm
23	11.0043	0.476319	0.615572	Warm
23	14.2215	1.04972	2.25012	Warm
25	40.7859	3.29436	4.37717	Warm
25	22.0087	1.64718	2.69447	Warm
25	17.5087	1.97247	2.54912	Warm
25	21.8566	1.43396	2.80889	Warm
25	27.4741	2.11404	2.28153	Warm
27	13.9288	3.31728	3.63008	Warm
27	18.2522	2.60268	3.29436	Warm
27	16	4.05584	3.73213	Warm
27	13.5479	2.62079	2.26577	Warm
27	17.2677	3.05252	2.86791	Warm
27	8.9383	1.65864	1.89212	Warm
29	4.65893	1.24833	1.77769	Warm
29	20.8215	4.69134	3.78423	Warm
29	6.02099	1.32869	2.21914	Warm
29	4.95883	1.67018	4.11246	Warm
29	8.63383	1.69349	2.51403	Warm
31	2.96905	2.18859	3.75809	Warm
31	5.93809	1.72907	6.06287	Warm
31	3.91768	2.47942	4.50023	Warm
31	1.79005	1	2.67586	Warm
31	6.45313	2.42839	3.09513	Warm
31	2.41162	2.05623	3.83706	Warm
33	0.582367	1.52626	5.9794	Warm
33	0.737135	0.697372	2.46229	Warm
33	1.14076	1.30134	4.34694	Warm
35	0.562529	0.566442	5.73582	Warm
35	0.332171	1.13288	6.77396	Warm
35	0.146604	1.53688	11.0043	Warm
35	0.406126	1.10191	4.34694	Warm
37	0.926588	0.558644	4.78991	Warm
37	1.00696	0.864537	8.11168	Warm
37	0.175556	0.806642	8.69388	Warm
39	0.351111	0.244855	1.98618	Warm
11	0.211686	0.295248	1.02101	Chill
11	0.25	0.590496	1.01396	Chill
11	0.134904	0.524858	1.02811	Chill
11	0.107321	0.381565	0.959264	Chill
11	0.119908	0.269807	1.02101	Chill
11	0.251739	0.543367	1.43396	Chill
13	0.0836205	0.171943	0.952638	Chill
13	0.121582	0.293209	1.04247	Chill
13	0.0973956	0.343885	0.779165	Chill
13	0.20166	0.624165	1.30134	Chill
13	0.314253	1.49485	1.40444	Chill
13	0.060371	0.133972	1.22264	Chill
15	0.0669858	0.228458	0.566442	Chill
15	0.0493776	0.109576	0.496546	Chill
15	0.0818996	0.105843	0.823591	Chill
15	0.0629347	0.264255	0.586417	Chill
15	0.295248	0.260616	1.16473	Chill
15	0.0665231	0.169576	0.726986	Chill
17	0.223756	0.0865693	0.702222	Chill
17	0.0703162	0.0616395	0.63728	Chill
17	0.130308	0.111878	0.566442	Chill
17	0.111878	0.0927827	0.63728	Chill
17	0.119908	0.107321	0.303549	Chill
17	0.0708052	0.116629	0.392292	Chill
19	1.11729	0.110338	0.806642	Chill
19	1.8025	0.140632	0.473029	Chill
19	2.63902	0.164938	0.712025	Chill
19	1.56917	0.142595	0.913831	Chill
19	1.58008	0.264255	0.650671	Chill
19	1.3566	0.150726	0.806642	Chill
21	5.27803	0.463294	0.479632	Chill
21	5.54044	0.267943	0.535887	Chill
21	2.86791	0.151774	0.140632	Chill
21	5.61778	0.432269	0.590496	Chill
21	7.56846	0.952638	0.752623	Chill
23	16.2234	1.71713	2.53151	Chill
23	14.2215	1.23971	2.08493	Chill
23	20.9663	1.50525	2.34567	Chill
23	18.6357	1.37554	2.31338	Chill
23	13.9288	0.773783	1.43396	Chill
23	16.6795	1.22264	1.60214	Chill
25	49.8665	3.97237	5.42642	Chill
25	16.7955	1.56917	3.20428	Chill
25	15.8895	1	0.952638	Chill
25	14.6213	1.22264	2.39496	Chill
25	17.2677	1.65864	2.77022	Chill
25	16.3362	0.852635	1.6358	Chill
27	6.63456	2.88786	1.32869	Chill
27	31.779	9.44794	6.23332	Chill
27	16.6795	2.92817	5.06303	Chill
27	20.9663	3.20428	4.22807	Chill
27	3.78423	1.81504	0.550953	Chill
27	12.4666	3.03143	3.45815	Chill
29	4.92458	1.34723	1.11729	Chill
29	4.37717	1.85318	2.54912	Chill
29	5.35171	1.48452	1.45397	Chill
29	5.24157	1.18099	1.46409	Chill
29	3.45815	1.6245	1.36604	Chill
31	3.70635	3.09513	2.53151	Chill
31	3.34035	2.53151	1.79005	Chill
31	1.38511	0.48971	1.39474	Chill
31	1.64718	1.60214	2.36199	Chill
33	0.840896	0.539614	0.876606	Chill
33	1.04972	0.586417	0.840896	Chill
33	0.251739	0.460094	1.52626	Chill
33	1.48452	0.858565	0.76313	Chill
35	1.68179	2.77022	6.06287	Chill
35	0.632878	0.650671	3.16017	Chill
35	0.543367	0.664343	4.62675	Chill
35	2.54912	1.18099	5.46416	Chill
35	2.86791	3.41054	6.27667	Chill
35	4.56305	2.18859	6.10504	Chill
37	1.1487	2.37841	0.659754	Chill
37	0.806642	0.784584	6.02099	Chill
37	0.332171	0.287175	2.62079	Chill
37	2.01391	1.28343	5.09824	Chill
37	1.11729	1.15669	7.83536	Chill
39	1.54756	1.42405	1.6358	Chill
39	2.67586	1.23971	1.29235	Chill
39	0.655197	1.69349	3.07375	Chill
39	0.287175	0.406126	1.33793	Chill
39	0.403321	0.403321	1.8025	Chill
11	0.128514	0.150726	1.00696	Low light
11	0.0511189	0.0712977	0.63728	Low light
11	0.0853775	0.188156	1.07177	Low light
11	0.149685	0.295248	1.76541	Low light
11	0.102949	0.149685	1.11729	Low light
13	0.0688691	0.144586	0.628507	Low light
13	0.0210505	0.0785633	0.757858	Low light
13	0.0769465	0.116629	1.04247	Low light
13	0.0769465	0.132127	1.11729	Low light
13	0.0853775	0.15283	1.01396	Low light
13	0.0921418	0.0769465	0.535887	Low light
15	0.0633725	0.0743255	0.632878	Low light
15	0.0769465	0.0758872	0.678302	Low light
15	0.0595399	0.0638133	0.368567	Low light
15	0.0693481	0.0934281	0.846745	Low light
15	0.0429857	0.07966	0.678302	Low light
15	0.0947323	0.0830429	1	Low light
17	0.939523	0.175556	0.239816	Low light
17	0.392292	0.0883884	0.389582	Low light
17	0.570382	0.0940779	0.469761	Low light
17	0.63728	0.0853775	0.450625	Low light
17	0.476319	0.120742	0.598739	Low light
17	0.426317	0.102238	0.641713	Low light
19	3.5801	0.262429	0.590496	Low light
19	2.71321	0.194791	0.420448	Low light
19	3.13834	0.217638	0.514057	Low light
19	6.19026	0.628507	1.17283	Low light
19	3.53081	0.279322	0.547147	Low light
19	2.42839	0.166086	0.476319	Low light
21	12.1257	0.959264	0.598739	Low light
21	9.64646	0.655197	0.496546	Low light
21	7.26015	0.162668	0.784584	Low light
21	8.28212	0.678302		Low light
21	9.91766	0.673617	0.817902	Low light
23	22.3159	0.835088	2.8481	Low light
23	14.5203	0.784584	1.84038	Low light
23	12.042	0.607097	1.53688	Low light
23	10.4107	0.76313	1.33793	Low light
23	15.8895	0.97942	2.12874	Low light
25	11.3924	0.628507	2.47942	Low light
25	11.1579	0.732043	2.41162	Low light
25	7.31065	0.510506	1.95884	Low light
25	9.31787	0.768438	2.49666	Low light
25	10.1261	0.737135	1.26576	Low light
25	9.00047	0.926588	1.81504	Low light
27	17.1484	0.926588	3.38698	Low light
27	4.11246	0.447513	3.16017	Low light
27	10.3388	0.97942	2.44528	Low light
27	7.83536	0.582367	1.95884	Low light
27	9.06307	1.00696	2.80889	Low light
27	5.73582	0.615572	1.6358	Low light
29	7.78124	1.69349	1.64718	Low light
29	1.24833	0.641713	1.33793	Low light
29	6.82108	1.26576	0.864537	Low light
29	4.46915	0.888843	1.02101	Low light
29	2.08493	0.632878	0.907519	Low light
29	4.69134	0.888843	1.71713	Low light
31	1.19748	0.607097	1.45397	Low light
31	1.82766	0.926588	2.69447	Low light
31	1.64718	0.668964	2.39496	Low light
31	1.94531	0.993093	3.03143	Low light
31	1.47427	0.641713	1.98618	Low light
33	0.435275	0.392292	2.26577	Low light
33	0.264255	0.34151	2.47942	Low light
33	0.281265	0.269807	1.1487	Low light
33	0.395021	0.279322	1.81504	Low light
35	0.444421	0.329877	3.78423	Low light
35	0.373712	0.503478	3.11666	Low light
35	0.456916	0.840896	8.9383	Low light
35	0.716978	0.641713	6.06287	Low light
35	0.619854	0.406126	5.20537	Low light
35	0.812252	0.757858	4.78991	Low light
37	0.168404	0.309927	4.65893	Low light
37	0.779165	0.895025	6.27667	Low light
37	0.203063	0.329877	2.92817	Low light
37	0.25	0.162668	3.03143	Low light
37	0.358489	0.29937	2.15846	Low light
37	0.463294	0.295248	1.1487	Low light
39	0.184284	0.125869	2.31338	Low light
39	0.293209	0.184284	2.23457	Low light
39	0.130308	0.143587	1.05702	Low light
39	0.0683934	0.0551689	0.870551	Low light
39	0.0384733	0.0511189	0.97942	Low light

## Sheet: Manipulation environment
Time	Irradiance	Temperature	Condition
11.03	328.549	28.159	Ambient Conditions
11.08	412.777	28.456	Ambient Conditions
11.13	433.315	28.655	Ambient Conditions
11.18	364.9	28.953	Ambient Conditions
11.23	409.968	29.152	Ambient Conditions
11.28	386.017	29.452	Ambient Conditions
11.33	277.335	29.452	Ambient Conditions
11.38	303.612	29.053	Ambient Conditions
11.43	157.431	28.754	Ambient Conditions
11.48	192.97	29.352	Ambient Conditions
11.53	210.8	28.258	Ambient Conditions
11.58	176.276	27.764	Ambient Conditions
12.03	128.302	27.272	Ambient Conditions
12.08	123.82	27.862	Ambient Conditions
12.13	125.092	28.555	Ambient Conditions
12.18	130.135	27.961	Ambient Conditions
12.23	91.4495	27.272	Ambient Conditions
12.28	72.0924	26.781	Ambient Conditions
12.33	83.2213	26.585	Ambient Conditions
12.38	52.0675	26.39	Ambient Conditions
12.43	42.1423	26.39	Ambient Conditions
12.48	29.7771	25.902	Ambient Conditions
12.53	22.9332	25.805	Ambient Conditions
12.58	23.6592	25.708	Ambient Conditions
13.03	17.226	25.416	Ambient Conditions
13.08	14.6226	25.028	Ambient Conditions
13.13	16.739	24.835	Ambient Conditions
13.18	25.9311	24.738	Ambient Conditions
13.23	20.2678	24.545	Ambient Conditions
13.28	14.1743	24.448	Ambient Conditions
13.33	13.49	24.351	Ambient Conditions
13.38	8.62541	24.062	Ambient Conditions
13.43	5.14183	23.869	Ambient Conditions
13.48	4.10985	23.677	Ambient Conditions
13.53	1.20948	23.581	Ambient Conditions
13.58	0.23379	23.773	Ambient Conditions
14.03	0.41369	23.869	Ambient Conditions
14.08	0.23724	23.869	Ambient Conditions
14.13	0.0645	23.869	Ambient Conditions
14.18	0.07118	23.966	Ambient Conditions
14.23	0.3711	24.158	Ambient Conditions
14.28	0.19221	24.351	Ambient Conditions
14.33	0.14118	24.255	Ambient Conditions
14.38	0.16211	24.158	Ambient Conditions
14.43	0.26448	24.062	Ambient Conditions
14.48	0.22048	23.869	Ambient Conditions
14.53	0.18175	23.773	Ambient Conditions
14.58	0.31336	23.773	Ambient Conditions
15.03	0.27382	23.773	Ambient Conditions
15.08	0.30061	23.773	Ambient Conditions
15.13	0.10549	23.773	Ambient Conditions
15.18	0.17574	23.869	Ambient Conditions
15.23	0.15708	23.773	Ambient Conditions
15.28	0.15003	23.677	Ambient Conditions
15.33	0.29324	23.484	Ambient Conditions
15.38	0.30688	23.292	Ambient Conditions
15.43	0.32504	23.292	Ambient Conditions
15.48	0.08868	23.196	Ambient Conditions
15.53	0.23929	23.1	Ambient Conditions
15.58	0	23.004	Ambient Conditions
16.03	0	22.908	Ambient Conditions
16.08	0	22.812	Ambient Conditions
16.13	0	22.717	Ambient Conditions
16.18	0	22.621	Ambient Conditions
16.23	0	22.525	Ambient Conditions
16.28	0	22.429	Ambient Conditions
16.33	0	22.333	Ambient Conditions
16.38	0	22.238	Ambient Conditions
16.43	0	22.142	Ambient Conditions
16.48	0	22.046	Ambient Conditions
16.53	0	21.951	Ambient Conditions
16.58	0	21.951	Ambient Conditions
17.03	0	21.855	Ambient Conditions
17.08	0	21.76	Ambient Conditions
17.13	0	21.76	Ambient Conditions
17.18	0	21.664	Ambient Conditions
17.23	0	21.664	Ambient Conditions
17.28	0	21.569	Ambient Conditions
17.33	0	21.569	Ambient Conditions
17.38	0	21.473	Ambient Conditions
17.43	0	21.473	Ambient Conditions
17.48	0	21.378	Ambient Conditions
17.53	0	21.378	Ambient Conditions
17.58	0	21.378	Ambient Conditions
18.03	0	21.378	Ambient Conditions
18.08	0	21.378	Ambient Conditions
18.13	0	21.378	Ambient Conditions
18.18	0	21.378	Ambient Conditions
18.23	0	21.282	Ambient Conditions
18.28	0	21.282	Ambient Conditions
18.33	0	21.282	Ambient Conditions
18.38	0	21.282	Ambient Conditions
18.43	0	21.187	Ambient Conditions
18.48	0	21.187	Ambient Conditions
18.53	0	21.187	Ambient Conditions
18.58	0	21.091	Ambient Conditions
19.03	0	21.091	Ambient Conditions
19.08	0	21.091	Ambient Conditions
19.13	0	21.091	Ambient Conditions
19.18	0	21.091	Ambient Conditions
19.23	0	20.996	Ambient Conditions
19.28	0	20.996	Ambient Conditions
19.33	0	20.996	Ambient Conditions
19.38	0	20.901	Ambient Conditions
19.43	0	20.996	Ambient Conditions
19.48	0	20.901	Ambient Conditions
19.53	0	20.901	Ambient Conditions
19.58	0	20.901	Ambient Conditions
20.03	0	20.901	Ambient Conditions
20.08	0	20.901	Ambient Conditions
20.13	0	20.805	Ambient Conditions
20.18	0	20.805	Ambient Conditions
20.23	0	20.805	Ambient Conditions
20.28	0	20.805	Ambient Conditions
20.33	0	20.805	Ambient Conditions
20.38	0	20.805	Ambient Conditions
20.43	0	20.71	Ambient Conditions
20.48	0	20.71	Ambient Conditions
20.53	0	20.71	Ambient Conditions
20.58	0	20.71	Ambient Conditions
21.03	0	20.71	Ambient Conditions
21.08	0	20.71	Ambient Conditions
21.13	0	20.615	Ambient Conditions
21.18	0	20.71	Ambient Conditions
21.23	0	20.71	Ambient Conditions
21.28	0	20.71	Ambient Conditions
21.33	0	20.615	Ambient Conditions
21.38	0	20.615	Ambient Conditions
21.43	0	20.615	Ambient Conditions
21.48	0	20.71	Ambient Conditions
21.53	0	20.615	Ambient Conditions
21.58	0	20.615	Ambient Conditions
22.03	0	20.615	Ambient Conditions
22.08	0	20.615	Ambient Conditions
22.13	0	20.615	Ambient Conditions
22.18	0	20.615	Ambient Conditions
22.23	0	20.615	Ambient Conditions
22.28	0	20.615	Ambient Conditions
22.33	0	20.615	Ambient Conditions
22.38	0	20.615	Ambient Conditions
22.43	0	20.615	Ambient Conditions
22.48	0	20.615	Ambient Conditions
22.53	0	20.615	Ambient Conditions
22.58	0	20.519	Ambient Conditions
23.03	0	20.519	Ambient Conditions
23.08	0	20.519	Ambient Conditions
23.13	0	20.519	Ambient Conditions
23.18	0	20.519	Ambient Conditions
23.23	0	20.519	Ambient Conditions
23.28	0	20.519	Ambient Conditions
23.33	0	20.519	Ambient Conditions
23.38	0	20.519	Ambient Conditions
23.43	0	20.424	Ambient Conditions
23.48	0	20.424	Ambient Conditions
23.53	0	20.424	Ambient Conditions
23.58	0.48806	20.329	Ambient Conditions
24.03	0.0515	20.329	Ambient Conditions
24.08	0.05752	20.234	Ambient Conditions
24.13	0.06956	20.234	Ambient Conditions
24.18	0.06959	20.138	Ambient Conditions
24.23	0.07853	20.043	Ambient Conditions
24.28	0.08154	20.043	Ambient Conditions
24.33	0.07853	19.948	Ambient Conditions
24.38	0.10578	19.948	Ambient Conditions
24.43	0.08156	19.853	Ambient Conditions
24.48	0.09661	19.853	Ambient Conditions
24.53	0.10282	19.758	Ambient Conditions
24.58	0.12102	19.758	Ambient Conditions
25.03	0.17678	19.758	Ambient Conditions
25.08	1.85233	19.758	Ambient Conditions
25.13	4.35448	19.758	Ambient Conditions
25.18	7.45014	19.853	Ambient Conditions
25.23	12.3486	19.948	Ambient Conditions
25.28	14.9373	19.948	Ambient Conditions
25.33	15.9167	20.043	Ambient Conditions
25.38	34.5379	20.043	Ambient Conditions
25.43	50.7373	20.043	Ambient Conditions
25.48	62.2589	20.138	Ambient Conditions
25.53	50.66	20.138	Ambient Conditions
25.58	62.4303	20.138	Ambient Conditions
26.03	109.358	20.138	Ambient Conditions
26.08	169.866	20.138	Ambient Conditions
26.13	227.921	20.234	Ambient Conditions
26.18	263.531	20.234	Ambient Conditions
26.23	251.73	20.234	Ambient Conditions
26.28	237.121	20.234	Ambient Conditions
26.33	206.026	20.234	Ambient Conditions
26.38	177.468	20.234	Ambient Conditions
26.43	196.862	20.234	Ambient Conditions
26.48	225.664	20.234	Ambient Conditions
26.53	180.223	20.234	Ambient Conditions
26.58	198.849	20.234	Ambient Conditions
27.03	283.012	20.234	Ambient Conditions
27.08	345.794	20.234	Ambient Conditions
27.13	264.464	20.234	Ambient Conditions
27.18	285.006	20.234	Ambient Conditions
27.23	344.479	20.234	Ambient Conditions
27.28	315.869	20.138	Ambient Conditions
27.33	414.477	20.043	Ambient Conditions
27.38	483.378	20.043	Ambient Conditions
27.43	446.05	19.948	Ambient Conditions
27.48	458.474	19.948	Ambient Conditions
27.53	512.245	19.853	Ambient Conditions
27.58	628.432	19.853	Ambient Conditions
28.03	937.745	19.853	Ambient Conditions
28.08	1021.6	19.853	Ambient Conditions
28.13	869.117	19.948	Ambient Conditions
28.18	726.932	19.948	Ambient Conditions
28.23	722.321	19.948	Ambient Conditions
28.28	694.882	19.853	Ambient Conditions
28.33	762.058	19.853	Ambient Conditions
28.38	861.788	19.758	Ambient Conditions
28.43	1401.84	19.758	Ambient Conditions
28.48	1079.55	19.662	Ambient Conditions
28.53	850.491	19.662	Ambient Conditions
28.58	706.037	19.662	Ambient Conditions
29.03	945.929	19.662	Ambient Conditions
29.08	877.591	19.758	Ambient Conditions
29.13	740.693	19.758	Ambient Conditions
29.18	786.308	19.853	Ambient Conditions
29.23	1142.27	19.853	Ambient Conditions
29.28	1498.23	19.948	Ambient Conditions
29.33	746.61	20.043	Ambient Conditions
29.38	617.314	20.138	Ambient Conditions
29.43	500.889	20.138	Ambient Conditions
29.48	499.84	20.234	Ambient Conditions
29.53	642.25	20.329	Ambient Conditions
29.58	1031.02	20.519	Ambient Conditions
30.03	1030.98	20.615	Ambient Conditions
30.08	1030.93	20.901	Ambient Conditions
30.13	1098.79	20.996	Ambient Conditions
30.18	1151.77	21.091	Ambient Conditions
30.23	1661.48	21.091	Ambient Conditions
30.28	1009.13	21.091	Ambient Conditions
30.33	1259.12	21.091	Ambient Conditions
30.38	866.488	21.187	Ambient Conditions
30.43	856.76	21.091	Ambient Conditions
30.48	745.57	21.091	Ambient Conditions
30.53	843.875	21.378	Ambient Conditions
30.58	944.915	21.569	Ambient Conditions
31.03	1026.61	21.664	Ambient Conditions
31.08	608.338	21.76	Ambient Conditions
31.13	686.225	22.046	Ambient Conditions
31.18	666.581	22.142	Ambient Conditions
31.23	746.309	22.429	Ambient Conditions
31.28	713.702	22.429	Ambient Conditions
31.33	492.64	22.429	Ambient Conditions
31.38	636.082	22.429	Ambient Conditions
31.43	706.691	22.525	Ambient Conditions
31.48	778.658	23.004	Ambient Conditions
31.53	657.732	23.484	Ambient Conditions
31.58	649.386	24.062	Ambient Conditions
32.03	688.022	24.255	Ambient Conditions
32.08	791.381	24.158	Ambient Conditions
32.13	870.759	24.158	Ambient Conditions
32.18	784.852	24.062	Ambient Conditions
32.23	781.245	24.158	Ambient Conditions
32.28	710.296	24.351	Ambient Conditions
32.33	776.239	25.708	Ambient Conditions
32.38	731.14	26.195	Ambient Conditions
32.43	683.34	26	Ambient Conditions
32.48	689.451	25.61	Ambient Conditions
32.53	928.125	25.416	Ambient Conditions
32.58	1033.92	25.319	Ambient Conditions
33.03	1047.42	25.028	Ambient Conditions
33.08	869.776	25.125	Ambient Conditions
33.13	1075.77	26.781	Ambient Conditions
33.18	1076.23	26.781	Ambient Conditions
33.23	793.795	26.292	Ambient Conditions
33.28	872.443	25.902	Ambient Conditions
33.33	600.729	25.319	Ambient Conditions
33.38	803.25	24.835	Ambient Conditions
33.43	952.041	24.641	Ambient Conditions
33.48	974.828	24.931	Ambient Conditions
33.53	946.851	25.708	Ambient Conditions
33.58	1074	26	Ambient Conditions
34.03	723.673	26.195	Ambient Conditions
34.08	573.325	26.39	Ambient Conditions
34.13	515.466	27.37	Ambient Conditions
34.18	654.371	29.352	Ambient Conditions
34.23	695.672	29.552	Ambient Conditions
34.28	541.274	28.555	Ambient Conditions
34.33	613.935	27.764	Ambient Conditions
34.38	703.723	27.075	Ambient Conditions
34.43	558.811	26.781	Ambient Conditions
34.48	401.956	26.683	Ambient Conditions
34.53	421.584	26.585	Ambient Conditions
34.58	418.704	26.195	Ambient Conditions
35.03	385.405	25.708	Ambient Conditions
35.08	425.118	25.319	Ambient Conditions
35.13	324.829	25.125	Ambient Conditions
35.18	242.749	24.835	Ambient Conditions
35.23	206.481	24.545	Ambient Conditions
35.28	218.136	24.545	Ambient Conditions
35.33	307.994	24.448	Ambient Conditions
35.38	300.768	24.351	Ambient Conditions
35.43	266.792	24.351	Ambient Conditions
35.48	258.267	24.255	Ambient Conditions
35.53	277.357	24.255	Ambient Conditions
35.58	247.235	24.351	Ambient Conditions
36.03	225.287	24.448	Ambient Conditions
36.08	164.77	24.545	Ambient Conditions
36.13	139.232	24.448	Ambient Conditions
36.18	134.048	24.448	Ambient Conditions
36.23	125.514	24.351	Ambient Conditions
36.28	121.834	24.351	Ambient Conditions
36.33	104.568	24.448	Ambient Conditions
36.38	64.8015	24.545	Ambient Conditions
36.43	72.5601	24.738	Ambient Conditions
36.48	92.4522	25.222	Ambient Conditions
36.53	75.908	25.416	Ambient Conditions
36.58	85.5897	25.416	Ambient Conditions
37.03	77.1189	25.61	Ambient Conditions
37.08	62.6992	25.708	Ambient Conditions
37.13	60.5887	25.708	Ambient Conditions
37.18	53.5012	25.708	Ambient Conditions
37.23	46.8309	25.513	Ambient Conditions
37.28	34.9518	25.708	Ambient Conditions
37.33	27.8469	25.902	Ambient Conditions
37.38	22.83	26.097	Ambient Conditions
37.43	24.4444	26.292	Ambient Conditions
37.48	30.6018	26.585	Ambient Conditions
37.53	20.7949	26.39	Ambient Conditions
37.58	22.3009	26.097	Ambient Conditions
38.03	24.9517	25.805	Ambient Conditions
38.08	29.5217	25.805	Ambient Conditions
38.13	20.8485	25.805	Ambient Conditions
38.18	27.0598	25.708	Ambient Conditions
38.23	29.5895	25.61	Ambient Conditions
38.28	23.7247	25.61	Ambient Conditions
38.33	24.9803	25.513	Ambient Conditions
38.38	20.7766	25.319	Ambient Conditions
38.43	24.3281	25.125	Ambient Conditions
38.48	25.5244	24.931	Ambient Conditions
38.53	22.1994	24.738	Ambient Conditions
38.58	15.5543	24.738	Ambient Conditions
11.03	328.549	27.272	Warm
11.08	412.777	27.468	Warm
11.13	433.315	27.665	Warm
11.18	364.9	27.862	Warm
11.23	409.968	28.159	Warm
11.28	386.017	28.357	Warm
11.33	277.335	28.555	Warm
11.38	303.612	28.555	Warm
11.43	157.431	28.456	Warm
11.48	192.97	30.457	Warm
11.53	210.8	30.054	Warm
11.58	176.276	29.853	Warm
12.03	128.302	29.152	Warm
12.08	123.82	29.853	Warm
12.13	125.092	30.255	Warm
12.18	130.135	29.652	Warm
12.23	91.4495	28.853	Warm
12.28	72.0924	28.357	Warm
12.33	83.2213	28.159	Warm
12.38	52.0675	28.159	Warm
12.43	42.1423	27.862	Warm
12.48	29.7771	27.37	Warm
12.53	22.9332	26.879	Warm
12.58	23.6592	26.488	Warm
13.03	17.226	26.195	Warm
13.08	14.6226	26	Warm
13.13	16.739	26	Warm
13.18	25.9311	25.902	Warm
13.23	20.2678	25.708	Warm
13.28	14.1743	25.708	Warm
13.33	13.49	25.61	Warm
13.38	8.62541	25.416	Warm
13.43	5.14183	25.319	Warm
13.48	4.10985	25.222	Warm
13.53	1.20948	25.222	Warm
13.58	0.23379	25.222	Warm
14.03	0.41369	25.319	Warm
14.08	0.23724	25.319	Warm
14.13	0.0645	25.416	Warm
14.18	0.07118	25.61	Warm
14.23	0.3711	25.708	Warm
14.28	0.19221	25.805	Warm
14.33	0.14118	25.805	Warm
14.38	0.16211	25.708	Warm
14.43	0.26448	25.61	Warm
14.48	0.22048	25.416	Warm
14.53	0.18175	25.222	Warm
14.58	0.31336	25.222	Warm
15.03	0.27382	25.125	Warm
15.08	0.30061	25.125	Warm
15.13	0.10549	25.125	Warm
15.18	0.17574	25.028	Warm
15.23	0.15708	24.931	Warm
15.28	0.15003	24.835	Warm
15.33	0.29324	24.641	Warm
15.38	0.30688	24.351	Warm
15.43	0.32504	24.255	Warm
15.48	0.08868	24.158	Warm
15.53	0.23929	24.062	Warm
15.58	0	23.966	Warm
16.03	0	23.966	Warm
16.08	0	23.869	Warm
16.13	0	23.773	Warm
16.18	0	23.677	Warm
16.23	0	23.581	Warm
16.28	0	23.484	Warm
16.33	0	23.388	Warm
16.38	0	23.292	Warm
16.43	0	23.196	Warm
16.48	0	23.1	Warm
16.53	0	23.004	Warm
16.58	0	22.908	Warm
17.03	0	22.908	Warm
17.08	0	22.812	Warm
17.13	0	22.717	Warm
17.18	0	22.717	Warm
17.23	0	22.621	Warm
17.28	0	22.525	Warm
17.33	0	22.525	Warm
17.38	0	22.525	Warm
17.43	0	22.429	Warm
17.48	0	22.429	Warm
17.53	0	22.429	Warm
17.58	0	22.429	Warm
18.03	0	22.333	Warm
18.08	0	22.333	Warm
18.13	0	22.333	Warm
18.18	0	22.238	Warm
18.23	0	22.238	Warm
18.28	0	22.238	Warm
18.33	0	22.238	Warm
18.38	0	22.142	Warm
18.43	0	22.142	Warm
18.48	0	22.142	Warm
18.53	0	22.046	Warm
18.58	0	22.046	Warm
19.03	0	22.046	Warm
19.08	0	22.046	Warm
19.13	0	22.046	Warm
19.18	0	21.951	Warm
19.23	0	21.76	Warm
19.28	0	21.855	Warm
19.33	0	21.855	Warm
19.38	0	21.855	Warm
19.43	0	21.855	Warm
19.48	0	21.855	Warm
19.53	0	21.76	Warm
19.58	0	21.76	Warm
20.03	0	21.76	Warm
20.08	0	21.76	Warm
20.13	0	21.76	Warm
20.18	0	21.664	Warm
20.23	0	21.664	Warm
20.28	0	21.664	Warm
20.33	0	21.664	Warm
20.38	0	21.664	Warm
20.43	0	21.664	Warm
20.48	0	21.664	Warm
20.53	0	21.664	Warm
20.58	0	21.569	Warm
21.03	0	21.569	Warm
21.08	0	21.569	Warm
21.13	0	21.569	Warm
21.18	0	21.569	Warm
21.23	0	21.569	Warm
21.28	0	21.473	Warm
21.33	0	21.473	Warm
21.38	0	21.473	Warm
21.43	0	21.473	Warm
21.48	0	21.473	Warm
21.53	0	21.473	Warm
21.58	0	21.473	Warm
22.03	0	21.473	Warm
22.08	0	21.473	Warm
22.13	0	21.473	Warm
22.18	0	21.473	Warm
22.23	0	21.378	Warm
22.28	0	21.378	Warm
22.33	0	21.378	Warm
22.38	0	21.378	Warm
22.43	0	21.378	Warm
22.48	0	21.378	Warm
22.53	0	21.378	Warm
22.58	0	21.282	Warm
23.03	0	21.282	Warm
23.08	0	21.282	Warm
23.13	0	21.282	Warm
23.18	0	21.282	Warm
23.23	0	21.282	Warm
23.28	0	21.282	Warm
23.33	0	21.282	Warm
23.38	0	21.187	Warm
23.43	0	21.187	Warm
23.48	0	21.187	Warm
23.53	0	21.187	Warm
23.58	0.48806	21.091	Warm
24.03	0.0515	21.091	Warm
24.08	0.05752	21.091	Warm
24.13	0.06956	20.996	Warm
24.18	0.06959	20.996	Warm
24.23	0.07853	20.996	Warm
24.28	0.08154	20.901	Warm
24.33	0.07853	20.901	Warm
24.38	0.10578	20.805	Warm
24.43	0.08156	20.805	Warm
24.48	0.09661	20.805	Warm
24.53	0.10282	20.71	Warm
24.58	0.12102	20.71	Warm
25.03	0.17678	20.71	Warm
25.08	1.85233	20.71	Warm
25.13	4.35448	20.71	Warm
25.18	7.45014	20.71	Warm
25.23	12.3486	20.71	Warm
25.28	14.9373	20.71	Warm
25.33	15.9167	20.71	Warm
25.38	34.5379	20.71	Warm
25.43	50.7373	20.71	Warm
25.48	62.2589	20.805	Warm
25.53	50.66	20.805	Warm
25.58	62.4303	20.805	Warm
26.03	109.358	20.805	Warm
26.08	169.866	20.805	Warm
26.13	227.921	20.805	Warm
26.18	263.531	20.805	Warm
26.23	251.73	20.805	Warm
26.28	237.121	20.805	Warm
26.33	206.026	20.805	Warm
26.38	177.468	20.805	Warm
26.43	196.862	20.805	Warm
26.48	225.664	20.805	Warm
26.53	180.223	20.805	Warm
26.58	198.849	20.805	Warm
27.03	283.012	20.805	Warm
27.08	345.794	20.805	Warm
27.13	264.464	20.805	Warm
27.18	285.006	20.805	Warm
27.23	344.479	20.71	Warm
27.28	315.869	20.71	Warm
27.33	414.477	20.71	Warm
27.38	483.378	20.71	Warm
27.43	446.05	20.615	Warm
27.48	458.474	20.615	Warm
27.53	512.245	20.615	Warm
27.58	628.432	20.615	Warm
28.03	937.745	20.519	Warm
28.08	1021.6	20.615	Warm
28.13	869.117	20.519	Warm
28.18	726.932	20.519	Warm
28.23	722.321	20.519	Warm
28.28	694.882	20.519	Warm
28.33	762.058	20.519	Warm
28.38	861.788	20.519	Warm
28.43	1401.84	20.424	Warm
28.48	1079.55	20.424	Warm
28.53	850.491	20.424	Warm
28.58	706.037	20.424	Warm
29.03	945.929	20.424	Warm
29.08	877.591	20.424	Warm
29.13	740.693	20.424	Warm
29.18	786.308	20.424	Warm
29.23	1142.27	20.519	Warm
29.28	1498.23	20.519	Warm
29.33	746.61	20.519	Warm
29.38	617.314	20.615	Warm
29.43	500.889	20.615	Warm
29.48	499.84	20.71	Warm
29.53	642.25	20.805	Warm
29.58	1031.02	20.901	Warm
30.03	1030.98	21.091	Warm
30.08	1030.93	21.378	Warm
30.13	1098.79	21.473	Warm
30.18	1151.77	21.569	Warm
30.23	1661.48	21.569	Warm
30.28	1009.13	21.569	Warm
30.33	1259.12	21.664	Warm
30.38	866.488	21.664	Warm
30.43	856.76	21.664	Warm
30.48	745.57	21.76	Warm
30.53	843.875	21.951	Warm
30.58	944.915	22.238	Warm
31.03	1026.61	22.333	Warm
31.08	608.338	22.429	Warm
31.13	686.225	22.717	Warm
31.18	666.581	23.004	Warm
31.23	746.309	23.196	Warm
31.28	713.702	23.196	Warm
31.33	492.64	23.196	Warm
31.38	636.082	23.292	Warm
31.43	706.691	23.484	Warm
31.48	778.658	24.062	Warm
31.53	657.732	24.931	Warm
31.58	649.386	25.61	Warm
32.03	688.022	25.708	Warm
32.08	791.381	25.513	Warm
32.13	870.759	25.416	Warm
32.18	784.852	25.319	Warm
32.23	781.245	25.319	Warm
32.28	710.296	25.513	Warm
32.33	776.239	26.781	Warm
32.38	731.14	27.272	Warm
32.43	683.34	26.977	Warm
32.48	689.451	26.683	Warm
32.53	928.125	26.683	Warm
32.58	1033.92	26.585	Warm
33.03	1047.42	26.39	Warm
33.08	869.776	26.488	Warm
33.13	1075.77	27.862	Warm
33.18	1076.23	28.456	Warm
33.23	793.795	27.862	Warm
33.28	872.443	26.879	Warm
33.33	600.729	26.195	Warm
33.38	803.25	25.805	Warm
33.43	952.041	25.708	Warm
33.48	974.828	26.195	Warm
33.53	946.851	26.977	Warm
33.58	1074	27.272	Warm
34.03	723.673	27.567	Warm
34.08	573.325	27.862	Warm
34.13	515.466	28.953	Warm
34.18	654.371	30.862	Warm
34.23	695.672	30.963	Warm
34.28	541.274	30.154	Warm
34.33	613.935	29.352	Warm
34.38	703.723	28.853	Warm
34.43	558.811	28.357	Warm
34.48	401.956	28.258	Warm
34.53	421.584	28.06	Warm
34.58	418.704	27.567	Warm
35.03	385.405	27.173	Warm
35.08	425.118	27.075	Warm
35.13	324.829	26.977	Warm
35.18	242.749	26.977	Warm
35.23	206.481	26.879	Warm
35.28	218.136	26.683	Warm
35.33	307.994	26.683	Warm
35.38	300.768	26.683	Warm
35.43	266.792	26.683	Warm
35.48	258.267	26.683	Warm
35.53	277.357	26.683	Warm
35.58	247.235	26.781	Warm
36.03	225.287	26.977	Warm
36.08	164.77	27.075	Warm
36.13	139.232	27.075	Warm
36.18	134.048	27.075	Warm
36.23	125.514	27.173	Warm
36.28	121.834	27.075	Warm
36.33	104.568	26.781	Warm
36.38	64.8015	26.683	Warm
36.43	72.5601	26.977	Warm
36.48	92.4522	27.272	Warm
36.53	75.908	27.468	Warm
36.58	85.5897	27.468	Warm
37.03	77.1189	27.37	Warm
37.08	62.6992	27.567	Warm
37.13	60.5887	27.468	Warm
37.18	53.5012	27.37	Warm
37.23	46.8309	27.37	Warm
37.28	34.9518	27.173	Warm
37.33	27.8469	27.37	Warm
37.38	22.83	27.468	Warm
37.43	24.4444	27.567	Warm
37.48	30.6018	27.764	Warm
37.53	20.7949	27.665	Warm
37.58	22.3009	27.567	Warm
38.03	24.9517	27.173	Warm
38.08	29.5217	26.977	Warm
38.13	20.8485	26.977	Warm
38.18	27.0598	26.781	Warm
38.23	29.5895	26.683	Warm
38.28	23.7247	26.585	Warm
38.33	24.9803	26.585	Warm
38.38	20.7766	26.488	Warm
38.43	24.3281	26.39	Warm
38.48	25.5244	26.195	Warm
38.53	22.1994	26.097	Warm
38.58	15.5543	26.097	Warm
11.03	328.549	27.272	Chill
11.08	412.777	27.468	Chill
11.13	433.315	27.764	Chill
11.18	364.9	27.961	Chill
11.23	409.968	28.258	Chill
11.28	386.017	28.456	Chill
11.33	277.335	28.754	Chill
11.38	303.612	28.655	Chill
11.43	157.431	28.258	Chill
11.48	192.97	29.252	Chill
11.53	210.8	29.452	Chill
11.58	176.276	30.154	Chill
12.03	128.302	28.953	Chill
12.08	123.82	28.258	Chill
12.13	125.092	27.665	Chill
12.18	130.135	27.272	Chill
12.23	91.4495	26.879	Chill
12.28	72.0924	26.488	Chill
12.33	83.2213	26.097	Chill
12.38	52.0675	25.805	Chill
12.43	42.1423	25.61	Chill
12.48	29.7771	25.416	Chill
12.53	22.9332	25.319	Chill
12.58	23.6592	25.222	Chill
13.03	17.226	25.125	Chill
13.08	14.6226	25.028	Chill
13.13	16.739	24.931	Chill
13.18	25.9311	24.835	Chill
13.23	20.2678	24.738	Chill
13.28	14.1743	24.545	Chill
13.33	13.49	25.319	Chill
13.38	8.62541	23.966	Chill
13.43	5.14183	22.908	Chill
13.48	4.10985	22.238	Chill
13.53	1.20948	21.76	Chill
13.58	0.23379	21.569	Chill
14.03	0.41369	21.569	Chill
14.08	0.23724	21.664	Chill
14.13	0.0645	21.664	Chill
14.18	0.07118	21.569	Chill
14.23	0.3711	21.282	Chill
14.28	0.19221	21.187	Chill
14.33	0.14118	21.091	Chill
14.38	0.16211	20.901	Chill
14.43	0.26448	20.71	Chill
14.48	0.22048	20.519	Chill
14.53	0.18175	20.424	Chill
14.58	0.31336	20.329	Chill
15.03	0.27382	20.329	Chill
15.08	0.30061	20.329	Chill
15.13	0.10549	20.329	Chill
15.18	0.17574	20.519	Chill
15.23	0.15708	20.615	Chill
15.28	0.15003	20.615	Chill
15.33	0.29324	18.711	Chill
15.38	0.30688	17.379	Chill
15.43	0.32504	16.332	Chill
15.48	0.08868	15.664	Chill
15.53	0.23929	15.187	Chill
15.58	0	14.996	Chill
16.03	0	14.709	Chill
16.08	0	14.517	Chill
16.13	0	14.709	Chill
16.18	0	14.9	Chill
16.23	0	14.996	Chill
16.28	0	15.091	Chill
16.33	0	15.187	Chill
16.38	0	15.378	Chill
16.43	0	15.378	Chill
16.48	0	15.473	Chill
16.53	0	15.664	Chill
16.58	0	15.664	Chill
17.03	0	15.76	Chill
17.08	0	15.951	Chill
17.13	0	16.046	Chill
17.18	0	16.332	Chill
17.23	0	16.141	Chill
17.28	0	16.046	Chill
17.33	0	15.855	Chill
17.38	0	15.951	Chill
17.43	0	16.046	Chill
17.48	0	16.141	Chill
17.53	0	16.237	Chill
17.58	0	16.332	Chill
18.03	0	16.332	Chill
18.08	0	16.332	Chill
18.13	0	16.332	Chill
18.18	0	16.332	Chill
18.23	0	16.427	Chill
18.28	0	16.523	Chill
18.33	0	16.523	Chill
18.38	0	16.618	Chill
18.43	0	16.618	Chill
18.48	0	16.999	Chill
18.53	0	16.903	Chill
18.58	0	16.618	Chill
19.03	0	16.618	Chill
19.08	0	16.523	Chill
19.13	0	16.332	Chill
19.18	0	15.855	Chill
19.23	0	15.951	Chill
19.28	0	16.046	Chill
19.33	0	16.237	Chill
19.38	0	16.332	Chill
19.43	0	16.523	Chill
19.48	0	16.618	Chill
19.53	0	16.713	Chill
19.58	0	16.713	Chill
20.03	0	16.808	Chill
20.08	0	16.808	Chill
20.13	0	16.903	Chill
20.18	0	16.999	Chill
20.23	0	16.999	Chill
20.28	0	17.094	Chill
20.33	0	17.094	Chill
20.38	0	17.189	Chill
20.43	0	17.284	Chill
20.48	0	17.284	Chill
20.53	0	17.189	Chill
20.58	0	16.523	Chill
21.03	0	16.332	Chill
21.08	0	15.282	Chill
21.13	0	14.134	Chill
21.18	0	13.461	Chill
21.23	0	13.558	Chill
21.28	0	14.421	Chill
21.33	0	14.709	Chill
21.38	0	14.709	Chill
21.43	0	14.613	Chill
21.48	0	14.613	Chill
21.53	0	14.613	Chill
21.58	0	14.613	Chill
22.03	0	14.613	Chill
22.08	0	14.709	Chill
22.13	0	14.709	Chill
22.18	0	14.709	Chill
22.23	0	14.709	Chill
22.28	0	14.804	Chill
22.33	0	14.709	Chill
22.38	0	14.804	Chill
22.43	0	14.9	Chill
22.48	0	14.804	Chill
22.53	0	14.9	Chill
22.58	0	14.804	Chill
23.03	0	14.996	Chill
23.08	0	15.091	Chill
23.13	0	15.378	Chill
23.18	0	15.76	Chill
23.23	0	16.237	Chill
23.28	0	16.237	Chill
23.33	0	16.332	Chill
23.38	0	16.332	Chill
23.43	0	16.332	Chill
23.48	0	16.332	Chill
23.53	0	16.237	Chill
23.58	0.48806	16.141	Chill
24.03	0.0515	16.046	Chill
24.08	0.05752	16.046	Chill
24.13	0.06956	15.951	Chill
24.18	0.06959	15.951	Chill
24.23	0.07853	15.951	Chill
24.28	0.08154	16.046	Chill
24.33	0.07853	16.332	Chill
24.38	0.10578	16.427	Chill
24.43	0.08156	16.618	Chill
24.48	0.09661	16.713	Chill
24.53	0.10282	15.951	Chill
24.58	0.12102	15.187	Chill
25.03	0.17678	14.804	Chill
25.08	1.85233	14.709	Chill
25.13	4.35448	14.9	Chill
25.18	7.45014	14.996	Chill
25.23	12.3486	15.282	Chill
25.28	14.9373	15.664	Chill
25.33	15.9167	15.664	Chill
25.38	34.5379	15.664	Chill
25.43	50.7373	15.855	Chill
25.48	62.2589	16.046	Chill
25.53	50.66	16.237	Chill
25.58	62.4303	16.427	Chill
26.03	109.358	16.523	Chill
26.08	169.866	16.713	Chill
26.13	227.921	16.808	Chill
26.18	263.531	16.903	Chill
26.23	251.73	16.999	Chill
26.28	237.121	16.999	Chill
26.33	206.026	17.094	Chill
26.38	177.468	17.094	Chill
26.43	196.862	17.094	Chill
26.48	225.664	17.189	Chill
26.53	180.223	17.189	Chill
26.58	198.849	17.189	Chill
27.03	283.012	17.189	Chill
27.08	345.794	17.189	Chill
27.13	264.464	17.189	Chill
27.18	285.006	17.475	Chill
27.23	344.479	17.57	Chill
27.28	315.869	17.57	Chill
27.33	414.477	17.57	Chill
27.38	483.378	17.57	Chill
27.43	446.05	17.475	Chill
27.48	458.474	17.475	Chill
27.53	512.245	17.475	Chill
27.58	628.432	17.475	Chill
28.03	937.745	17.57	Chill
28.08	1021.6	17.57	Chill
28.13	869.117	17.57	Chill
28.18	726.932	17.475	Chill
28.23	722.321	17.475	Chill
28.28	694.882	17.475	Chill
28.33	762.058	17.475	Chill
28.38	861.788	17.475	Chill
28.43	1401.84	17.379	Chill
28.48	1079.55	17.379	Chill
28.53	850.491	17.379	Chill
28.58	706.037	17.379	Chill
29.03	945.929	17.475	Chill
29.08	877.591	17.475	Chill
29.13	740.693	17.57	Chill
29.18	786.308	17.57	Chill
29.23	1142.27	17.665	Chill
29.28	1498.23	17.76	Chill
29.33	746.61	17.76	Chill
29.38	617.314	17.855	Chill
29.43	500.889	17.95	Chill
29.48	499.84	17.76	Chill
29.53	642.25	17.855	Chill
29.58	1031.02	17.95	Chill
30.03	1030.98	18.14	Chill
30.08	1030.93	18.331	Chill
30.13	1098.79	18.521	Chill
30.18	1151.77	18.616	Chill
30.23	1661.48	18.711	Chill
30.28	1009.13	18.616	Chill
30.33	1259.12	18.616	Chill
30.38	866.488	18.711	Chill
30.43	856.76	18.711	Chill
30.48	745.57	18.806	Chill
30.53	843.875	19.092	Chill
30.58	944.915	19.377	Chill
31.03	1026.61	19.472	Chill
31.08	608.338	19.662	Chill
31.13	686.225	19.853	Chill
31.18	666.581	19.948	Chill
31.23	746.309	20.043	Chill
31.28	713.702	19.948	Chill
31.33	492.64	19.853	Chill
31.38	636.082	19.948	Chill
31.43	706.691	20.519	Chill
31.48	778.658	21.855	Chill
31.53	657.732	22.621	Chill
31.58	649.386	23.004	Chill
32.03	688.022	22.429	Chill
32.08	791.381	21.951	Chill
32.13	870.759	21.569	Chill
32.18	784.852	21.378	Chill
32.23	781.245	21.282	Chill
32.28	710.296	21.473	Chill
32.33	776.239	23.1	Chill
32.38	731.14	23.388	Chill
32.43	683.34	22.812	Chill
32.48	689.451	22.238	Chill
32.53	928.125	22.717	Chill
32.58	1033.92	20.329	Chill
33.03	1047.42	17.76	Chill
33.08	869.776	16.618	Chill
33.13	1075.77	17.57	Chill
33.18	1076.23	17.57	Chill
33.23	793.795	17.76	Chill
33.28	872.443	17.57	Chill
33.33	600.729	17.189	Chill
33.38	803.25	16.999	Chill
33.43	952.041	16.999	Chill
33.48	974.828	17.379	Chill
33.53	946.851	17.855	Chill
33.58	1074	17.95	Chill
34.03	723.673	18.045	Chill
34.08	573.325	18.236	Chill
34.13	515.466	19.472	Chill
34.18	654.371	21.378	Chill
34.23	695.672	21.951	Chill
34.28	541.274	21.091	Chill
34.33	613.935	20.424	Chill
34.38	703.723	19.853	Chill
34.43	558.811	19.472	Chill
34.48	401.956	19.472	Chill
34.53	421.584	19.567	Chill
34.58	418.704	19.377	Chill
35.03	385.405	19.187	Chill
35.08	425.118	19.187	Chill
35.13	324.829	19.282	Chill
35.18	242.749	19.282	Chill
35.23	206.481	19.567	Chill
35.28	218.136	19.948	Chill
35.33	307.994	20.329	Chill
35.38	300.768	20.615	Chill
35.43	266.792	20.71	Chill
35.48	258.267	20.805	Chill
35.53	277.357	20.805	Chill
35.58	247.235	20.996	Chill
36.03	225.287	21.091	Chill
36.08	164.77	21.187	Chill
36.13	139.232	21.282	Chill
36.18	134.048	21.282	Chill
36.23	125.514	21.282	Chill
36.28	121.834	21.282	Chill
36.33	104.568	21.282	Chill
36.38	64.8015	21.282	Chill
36.43	72.5601	21.378	Chill
36.48	92.4522	21.76	Chill
36.53	75.908	21.951	Chill
36.58	85.5897	22.046	Chill
37.03	77.1189	22.238	Chill
37.08	62.6992	22.333	Chill
37.13	60.5887	22.238	Chill
37.18	53.5012	22.142	Chill
37.23	46.8309	22.046	Chill
37.28	34.9518	22.046	Chill
37.33	27.8469	22.333	Chill
37.38	22.83	22.429	Chill
37.43	24.4444	22.621	Chill
37.48	30.6018	22.717	Chill
37.53	20.7949	22.621	Chill
37.58	22.3009	22.333	Chill
38.03	24.9517	22.046	Chill
38.08	29.5217	22.046	Chill
38.13	20.8485	21.951	Chill
38.18	27.0598	21.855	Chill
38.23	29.5895	21.855	Chill
38.28	23.7247	21.855	Chill
38.33	24.9803	21.76	Chill
38.38	20.7766	21.569	Chill
38.43	24.3281	21.473	Chill
38.48	25.5244	21.282	Chill
38.53	22.1994	21.282	Chill
38.58	15.5543	20.519	Chill
11.03	117.788	26.292	Low light
11.08	150.464	26.488	Low light
11.13	158.009	26.683	Low light
11.18	131.36	26.879	Low light
11.23	148.688	27.173	Low light
11.28	138.72	27.37	Low light
11.33	101.527	27.665	Low light
11.38	108.943	27.862	Low light
11.43	57.2668	27.567	Low light
11.48	70.4578	28.555	Low light
11.53	76.109	27.567	Low light
11.58	64.825	27.173	Low light
12.03	47.8052	26.585	Low light
12.08	45.9171	26.879	Low light
12.13	45.8923	27.173	Low light
12.18	48.1415	26.292	Low light
12.23	34.1231	25.61	Low light
12.28	25.9212	25.222	Low light
12.33	30.7275	24.835	Low light
12.38	18.6276	24.738	Low light
12.43	14.7812	24.931	Low light
12.48	10.4382	24.641	Low light
12.53	8.14611	24.448	Low light
12.58	8.8913	24.448	Low light
13.03	6.34401	24.158	Low light
13.08	5.46975	23.966	Low light
13.13	6.07943	23.869	Low light
13.18	10.5204	23.677	Low light
13.23	8.26309	23.484	Low light
13.28	5.79762	23.388	Low light
13.33	5.16046	23.196	Low light
13.38	3.23779	23.1	Low light
13.43	2.02048	22.908	Low light
13.48	2.06877	22.717	Low light
13.53	1.003	22.717	Low light
13.58	0.17873	22.621	Low light
14.03	0.30527	22.717	Low light
14.08	0.155667	22.717	Low light
14.13	0.0546554	22.717	Low light
14.18	0.0603158	22.717	Low light
14.23	0.223784	22.812	Low light
14.28	0.0981331	22.908	Low light
14.33	0.0904687	22.908	Low light
14.38	0.121167	22.908	Low light
14.43	0.211149	22.812	Low light
14.48	0.177101	22.717	Low light
14.53	0.13132	22.717	Low light
14.58	0.216958	22.717	Low light
15.03	0.219089	22.717	Low light
15.08	0.228827	22.717	Low light
15.13	0.0505163	22.717	Low light
15.18	0.132734	22.908	Low light
15.23	0.100722	22.812	Low light
15.28	0.107711	22.812	Low light
15.33	0.174008	22.717	Low light
15.38	0.201774	22.525	Low light
15.43	0.239784	22.429	Low light
15.48	0.0751448	22.429	Low light
15.53	0.128326	22.333	Low light
15.58	0	22.333	Low light
16.03	0	22.238	Low light
16.08	0	22.238	Low light
16.13	0	22.142	Low light
16.18	0	22.142	Low light
16.23	0	22.046	Low light
16.28	0	22.046	Low light
16.33	0	22.046	Low light
16.38	0	21.951	Low light
16.43	0	21.951	Low light
16.48	0	21.855	Low light
16.53	0	21.76	Low light
16.58	0	21.76	Low light
17.03	0	21.76	Low light
17.08	0	21.76	Low light
17.13	0	21.76	Low light
17.18	0	21.664	Low light
17.23	0	21.569	Low light
17.28	0	21.569	Low light
17.33	0	21.569	Low light
17.38	0	21.473	Low light
17.43	0	21.473	Low light
17.48	0	21.378	Low light
17.53	0	21.378	Low light
17.58	0	21.378	Low light
18.03	0	21.378	Low light
18.08	0	21.378	Low light
18.13	0	21.282	Low light
18.18	0	21.282	Low light
18.23	0	21.282	Low light
18.28	0	21.282	Low light
18.33	0	21.282	Low light
18.38	0	21.187	Low light
18.43	0	21.187	Low light
18.48	0	21.187	Low light
18.53	0	21.091	Low light
18.58	0	21.091	Low light
19.03	0	21.091	Low light
19.08	0	21.091	Low light
19.13	0	21.091	Low light
19.18	0	20.996	Low light
19.23	0	20.996	Low light
19.28	0	20.996	Low light
19.33	0	20.996	Low light
19.38	0	20.996	Low light
19.43	0	20.996	Low light
19.48	0	20.996	Low light
19.53	0	20.996	Low light
19.58	0	20.996	Low light
20.03	0	20.996	Low light
20.08	0	20.901	Low light
20.13	0	20.901	Low light
20.18	0	20.901	Low light
20.23	0	20.901	Low light
20.28	0	20.901	Low light
20.33	0	20.901	Low light
20.38	0	20.901	Low light
20.43	0	20.901	Low light
20.48	0	20.901	Low light
20.53	0	20.805	Low light
20.58	0	20.805	Low light
21.03	0	20.805	Low light
21.08	0	20.805	Low light
21.13	0	20.805	Low light
21.18	0	20.805	Low light
21.23	0	20.805	Low light
21.28	0	20.805	Low light
21.33	0	20.805	Low light
21.38	0	20.805	Low light
21.43	0	20.805	Low light
21.48	0	20.805	Low light
21.53	0	20.805	Low light
21.58	0	20.805	Low light
22.03	0	20.805	Low light
22.08	0	20.805	Low light
22.13	0	20.805	Low light
22.18	0	20.805	Low light
22.23	0	20.805	Low light
22.28	0	20.805	Low light
22.33	0	20.805	Low light
22.38	0	20.805	Low light
22.43	0	20.805	Low light
22.48	0	20.805	Low light
22.53	0	20.71	Low light
22.58	0	20.71	Low light
23.03	0	20.71	Low light
23.08	0	20.71	Low light
23.13	0	20.71	Low light
23.18	0	20.71	Low light
23.23	0	20.71	Low light
23.28	0	20.805	Low light
23.33	0	20.71	Low light
23.38	0	20.71	Low light
23.43	0	20.71	Low light
23.48	0	20.615	Low light
23.53	0	20.615	Low light
23.58	0.293704	20.615	Low light
24.03	0.0146525	20.519	Low light
24.08	0.0197537	20.519	Low light
24.13	0.029956	20.519	Low light
24.18	0.0299815	20.519	Low light
24.23	0.0375569	20.424	Low light
24.28	0.0401075	20.424	Low light
24.33	0.0375569	20.329	Low light
24.38	0.0606478	20.234	Low light
24.43	0.0401245	20.234	Low light
24.48	0.0528774	20.138	Low light
24.53	0.0581396	20.138	Low light
24.58	0.0735617	20.138	Low light
25.03	0.102508	20.138	Low light
25.08	0.360484	20.138	Low light
25.13	0.774533	20.138	Low light
25.18	1.70485	20.138	Low light
25.23	3.1294	20.234	Low light
25.28	4.09031	20.234	Low light
25.33	4.95146	20.329	Low light
25.38	13.0037	20.329	Low light
25.43	20.2173	20.329	Low light
25.48	23.7302	20.424	Low light
25.53	17.6783	20.424	Low light
25.58	22.499	20.424	Low light
26.03	40.8287	20.424	Low light
26.08	65.6384	20.424	Low light
26.13	94.1562	20.424	Low light
26.18	114.795	20.424	Low light
26.23	107.933	20.424	Low light
26.28	97.4632	20.424	Low light
26.33	81.1896	20.424	Low light
26.38	67.5963	20.424	Low light
26.43	75.5869	20.519	Low light
26.48	89.2828	20.519	Low light
26.53	65.3294	20.519	Low light
26.58	72.5786	20.519	Low light
27.03	120.333	20.519	Low light
27.08	161.857	20.424	Low light
27.13	107.373	20.424	Low light
27.18	119.846	20.424	Low light
27.23	159.636	20.424	Low light
27.28	143.664	20.424	Low light
27.33	212.864	20.329	Low light
27.38	176.429	20.329	Low light
27.43	159.565	20.329	Low light
27.48	161.602	20.234	Low light
27.53	181.607	20.234	Low light
27.58	225.018	20.234	Low light
28.03	363.044	20.234	Low light
28.08	375.907	20.234	Low light
28.13	317.055	20.234	Low light
28.18	264.903	20.234	Low light
28.23	261.54	20.234	Low light
28.28	253.787	20.234	Low light
28.33	275.559	20.138	Low light
28.38	313.248	20.138	Low light
28.43	522.251	20.138	Low light
28.48	394.436	20.043	Low light
28.53	311.15	20.043	Low light
28.58	256.116	20.043	Low light
29.03	338.97	20.043	Low light
29.08	314.083	20.043	Low light
29.13	265.357	20.138	Low light
29.18	278.602	20.043	Low light
29.23	905.492	20.138	Low light
29.28	536.276	20.138	Low light
29.33	279.078	20.138	Low light
29.38	231.114	20.234	Low light
29.43	188.217	20.234	Low light
29.48	187.505	20.234	Low light
29.53	235.769	20.329	Low light
29.58	369.406	20.424	Low light
30.03	734.399	20.424	Low light
30.08	373.815	20.519	Low light
30.13	396.168	20.615	Low light
30.18	413.739	20.71	Low light
30.23	590.573	20.71	Low light
30.28	1538.42	20.71	Low light
30.33	1095.06	20.71	Low light
30.38	321.407	20.71	Low light
30.43	317.348	20.71	Low light
30.48	278.769	20.71	Low light
30.53	312.975	20.805	Low light
30.58	349.54	20.805	Low light
31.03	379.091	20.901	Low light
31.08	232.213	20.901	Low light
31.13	257.609	21.091	Low light
31.18	249.229	21.187	Low light
31.23	278.713	21.282	Low light
31.28	266.362	21.282	Low light
31.33	186.901	21.282	Low light
31.38	240.78	21.378	Low light
31.43	267.435	21.378	Low light
31.48	291.126	21.473	Low light
31.53	248.491	21.664	Low light
31.58	245.335	21.855	Low light
32.03	257.557	21.951	Low light
32.08	294.777	22.142	Low light
32.13	322.078	22.333	Low light
32.18	292.953	22.333	Low light
32.23	291.255	22.429	Low light
32.28	269.095	22.429	Low light
32.33	287.898	22.812	Low light
32.38	270.969	23.1	Low light
32.43	257.263	23.196	Low light
32.48	260.296	23.1	Low light
32.53	342.472	22.908	Low light
32.58	381.392	22.908	Low light
33.03	380.352	22.717	Low light
33.08	323.666	22.621	Low light
33.13	407.402	23.196	Low light
33.18	400.315	23.773	Low light
33.23	297.05	23.773	Low light
33.28	320.77	23.388	Low light
33.33	229.281	23.1	Low light
33.38	298.758	22.812	Low light
33.43	357.803	22.621	Low light
33.48	361.722	22.812	Low light
33.53	354.068	23.1	Low light
33.58	401.535	23.196	Low light
34.03	267.566	23.196	Low light
34.08	212.444	23.292	Low light
34.13	194.238	23.677	Low light
34.18	246.039	24.545	Low light
34.23	255.329	24.835	Low light
34.28	199.777	24.641	Low light
34.33	226.514	24.448	Low light
34.38	259.574	24.062	Low light
34.43	207.151	23.869	Low light
34.48	152.65	23.869	Low light
34.53	160.92	23.869	Low light
34.58	159.321	23.773	Low light
35.03	148.01	23.773	Low light
35.08	162.959	23.581	Low light
35.13	124.948	23.581	Low light
35.18	96.572	23.484	Low light
35.23	82.1713	23.292	Low light
35.28	85.4886	23.1	Low light
35.33	117.955	23.1	Low light
35.38	113.887	23.004	Low light
35.43	102.682	23.004	Low light
35.48	98.9141	23.004	Low light
35.53	106.79	23.004	Low light
35.58	95.4197	23.1	Low light
36.03	86.9341	23.1	Low light
36.08	65.1874	23.1	Low light
36.13	55.3165	23.1	Low light
36.18	53.149	23.1	Low light
36.23	50.883	23.1	Low light
36.28	48.837	23.1	Low light
36.33	41.7397	23.196	Low light
36.38	28.1026	23.196	Low light
36.43	31.3383	23.388	Low light
36.48	38.9833	23.773	Low light
36.53	31.593	23.966	Low light
36.58	35.0744	24.255	Low light
37.03	31.7039	24.351	Low light
37.08	28.1221	24.545	Low light
37.13	26.067	24.545	Low light
37.18	23.1658	24.545	Low light
37.23	20.8513	24.448	Low light
37.28	16.1677	24.255	Low light
37.33	12.9598	24.351	Low light
37.38	11.4687	24.641	Low light
37.43	12.1651	24.641	Low light
37.48	16.2692	24.738	Low light
37.53	10.9331	24.641	Low light
37.58	11.4548	24.158	Low light
38.03	13.2239	23.966	Low light
38.08	15.8911	24.062	Low light
38.13	10.6061	24.062	Low light
38.18	14.2951	23.966	Low light
38.23	15.4363	23.966	Low light
38.28	12.5944	24.062	Low light
38.33	13.1084	23.966	Low light
38.38	11.2388	23.677	Low light
38.43	13.0472	23.484	Low light
38.48	13.6463	23.388	Low light
38.53	11.3511	23.292	Low light
38.58	8.63139	23.292	Low light
